# Supplementary material for: Are protective measures against Covid-19 still active in orthodontic practices? A cross-sectional online survey of French orthodontists three years on from the pandemic
Source: PLoS One. 2024 Jul 19;19(7):e0307453. doi: 10.1371/journal.pone.0307453 (PMC11259260; doi:10.1371/journal.pone.0307453)
Supplement: S1 Appendix — (XLSX) [file pone.0307453.s001.xlsx]

## Sheet: Enquête sur la gestion du risqu
1	2	3	4	5	6	7	8	9	10	11	12	13	14	15	16	17	18	19	20	21	22	23	24	25	26	27	28	29	30	31	32	33	34	35	36	37	38	39	40	41	42	43	44	45	46	47	48	49	50
id. ID_de_la_réponse	submitdate. Date_de_soumission	lastpage. Dernière_page	startlanguage. Langue_de_départ	seed. Tête_de_série	A1. Vous_êtes_de_sexe_:	A2. Quel_est_votre_âge_?	A3. Quel_est_votre_type_d'activité_professionnelle_?	A4. Dans_quelle_région_exercez-vous_?	B2. En_moyenne_combien_de_patients_voyiez-vous_par_jour_?	B1. Quel_était_votre_rythme_de_travail_quotidien	B3[SQ001]. Concernant_votre_planning_:_aviez-vous_?_[Des_plages_horaires_dédiées_à_certains_actes_(ex:_dépose,_bilan,_collage...)_]	B3[SQ002]. Concernant_votre_planning_:_aviez-vous_?_[Des_temps_dédiés_à_la_désinfection_de_la_salle_]	B3[SQ003]. Concernant_votre_planning_:_aviez-vous_?_[Des_temps_d'aération]	B3[SQ004]. Concernant_votre_planning_:_aviez-vous_?_[Pas_de_plages_horaires_dédiées]	B4[SQ001]. A_propos_des_EPI_(équipements_de_protection_individuelle),_utilisiez-vous_: _[Lunettes]	B4[SQ002]. A_propos_des_EPI_(équipements_de_protection_individuelle),_utilisiez-vous_: _[Visière]	B4[SQ003]. A_propos_des_EPI_(équipements_de_protection_individuelle),_utilisiez-vous_: _[Gants]	B4[SQ004]. A_propos_des_EPI_(équipements_de_protection_individuelle),_utilisiez-vous_: _[Masque_chirurgical]	B4[SQ005]. A_propos_des_EPI_(équipements_de_protection_individuelle),_utilisiez-vous_: _[Masque_FFP2]	B4[SQ006]. A_propos_des_EPI_(équipements_de_protection_individuelle),_utilisiez-vous_: _[Sur-blouse/_tablier]	B4[SQ007]. A_propos_des_EPI_(équipements_de_protection_individuelle),_utilisiez-vous_: _[Charlotte/_calot]	B5. Concernant_le_lavage_des_mains_:	B6. Concernant_le_port_du_masque_:	B6bis. Concernant_la_fréquence_du_port_du_masque_:	B7[SQ001]. Installation_du_cabinet_:_concernant_votre_cabinet,_aviez-vous_: _[Des_écrans_de_séparation_(en_plexiglass_par_exemple,_à_l'accueil_ou_au_bureau)]	B7[SQ002]. Installation_du_cabinet_:_concernant_votre_cabinet,_aviez-vous_: _[Un_système_de_filtration_de_l'air]	B7[SQ008]. Installation_du_cabinet_:_concernant_votre_cabinet,_aviez-vous_: _[Du_SHA_(solution_hydro-alcoolique)_à_disposition_des_patients]	B7[SQ009]. Installation_du_cabinet_:_concernant_votre_cabinet,_aviez-vous_: _[Du_bain_de_bouche_anti-bactérien_obligatoire_pour_les_patients_avant_les_soins]	B7[SQ003]. Installation_du_cabinet_:_concernant_votre_cabinet,_aviez-vous_: _[Un_parcours_de_déplacement]	B7[SQ004]. Installation_du_cabinet_:_concernant_votre_cabinet,_aviez-vous_: _[Des_revues/_distractions_en_salle_d'attente]	B7[SQ005]. Installation_du_cabinet_:_concernant_votre_cabinet,_aviez-vous_: _[Une_entreprise_de_nettoyage_pour_les_tenues_professionnelles]	B7[SQ006]. Installation_du_cabinet_:_concernant_votre_cabinet,_aviez-vous_: _[Une_machine_à_laver_pour_les_tenues_professionnelles]	B7[SQ007]. Installation_du_cabinet_:_concernant_votre_cabinet,_aviez-vous_: _[Rien_de_tout_cela]	B7[other]. Installation_du_cabinet_:_concernant_votre_cabinet,_aviez-vous_: _[Autre]	B8. Concernant_les_accompagnants,_Acceptiez-vous_des_accompagnants_dans_la_salles_de_soins_?	B8bis. Vous_preniez_l'enfant_avec_son(ses)_accompagnant(s),_combien_en_acceptiez-vous_en_salle_de_soins_?	B9[SQ001]. Concernant_vos_traitements_:_quels_étaient_les_%_de_traitements_en_cours_?_[Orthopédie_et_interception]	B9[SQ002]. Concernant_vos_traitements_:_quels_étaient_les_%_de_traitements_en_cours_?_[Multi-attaches]	B9[SQ003]. Concernant_vos_traitements_:_quels_étaient_les_%_de_traitements_en_cours_?_[Gouttières]	B9[SQ004]. Concernant_vos_traitements_:_quels_étaient_les_%_de_traitements_en_cours_?_[Télé-surveillance_(ex:_dental_monitoring)]	C1[SQ001]. Comment_considérez-vous_le_risque_de_transmission_d'infections_aéroprotées_?_[Le_risque_est_élevé_pour_vous_]	C1[SQ002]. Comment_considérez-vous_le_risque_de_transmission_d'infections_aéroprotées_?_[Le_risque_est_moins_élevé_pour_votre_assistante_que_pour_vous]	C1[SQ003]. Comment_considérez-vous_le_risque_de_transmission_d'infections_aéroprotées_?_[Le_risque_est_moins_élevé_en_ODF_qu'en_omni-pratique]	C1[SQ004]. Comment_considérez-vous_le_risque_de_transmission_d'infections_aéroprotées_?_[Le_risque_est_moins_élevé_lorsqu'on_soigne_des_enfants_]	C2[SQ001]. Concernant_votre_anxiété_au_travail_et_le_risque_de_transmission_virale_:_[Je_suis_stressé/anxieux_lors_d'une_discussion_avec_un_patient_(ex:_RDV_d'explication)]	C2[SQ002]. Concernant_votre_anxiété_au_travail_et_le_risque_de_transmission_virale_:_[Je_suis_stressé/anxieux_lors_d'un_soin_sans_aérosols_(changement_d'arc,_bilan...)]	C2[SQ003]. Concernant_votre_anxiété_au_travail_et_le_risque_de_transmission_virale_:_[Je_suis_stressé/_anxieux_lors_d'un_soin_avec_aérosols_(dépose,_stripping...)]	C2[SQ004]. Concernant_votre_anxiété_au_travail_et_le_risque_de_transmission_virale_:_[Je_suis_stressé/anxieux_lors_d'un_acte_invasif_(avec_saignement_:_mini-vis,_baguage...)]	C3. Pensez-vous_être_plus_attentif_au_risque_de_contaminations_croisées_à_votre_cabinet_depuis_le_coronavirus_?
2	1980-01-01 00:00:00	36	fr	916316401	Féminin	31	Uniquement de l'orthodontie	Nouvelle-Aquitaine	40	7 à 8h/jour	Oui	Non	Non	Non	Utilisation pour les soins AVEC aérosols	Je n'en utilisais pas	Utilisation systématique pour tous les soins	Utilisation systématique pour tous les soins	Je n'en utilisais pas	Je n'en utilisais pas	Je n'en utilisais pas	Je réalisais systématiquement un lavage par friction hydro-alcoolique entre chaque patient	Je le mettais uniquement lors des soins au fauteuil	Je le changeais 1 fois par jour (à la pause de midi par exemple, sauf en cas de souillure)	Non	Non	Non	Non	Non	Oui	Non	Oui	Non		Oui	3	30	50	20	0	Oui, tout à fait	Plutôt non	Oui, tout à fait	Non, pas du tout	Plutôt non	Non, pas du tout	Plutôt non	Plutôt non	4
4	1980-01-01 00:00:00	36	fr	1960139095	Masculin	65	Uniquement de l'orthodontie	Hauts-de-France	20	7 à 8h/jour	Oui	Non	Non	Non	Utilisation systématique pour tous les soins	Je n'en utilisais pas	Utilisation pour les soins AVEC aérosols	Utilisation systématique pour tous les soins	Je n'en utilisais pas	Je n'en utilisais pas	Je n'en utilisais pas	Je réalisais systématiquement un lavage par friction hydro-alcoolique entre chaque patient	Je le mettais uniquement lors des soins au fauteuil	Je le changeais 1 fois par jour (à la pause de midi par exemple, sauf en cas de souillure)	Non	Non	Non	Non	Non	Oui	Non	Non	Non		Oui	5	20	75	5	0	Plutôt oui	Plutôt oui	Plutôt oui	Plutôt oui	Plutôt non	Plutôt non	Plutôt non	Plutôt non	5
5	1980-01-01 00:00:00	36	fr	118676102	Féminin	50	Uniquement de l'orthodontie	Grand Est	60	7 à 8h/jour	Oui	Oui	Oui	Non	Je n'en utilisais pas	Je n'en utilisais pas	Utilisation systématique pour tous les soins	Utilisation pour les soins AVEC aérosols	Je n'en utilisais pas	Je n'en utilisais pas	Je n'en utilisais pas	Je n'avais pas de routine concernant le lavage des mains	Je le mettais uniquement lors des soins au fauteuil	Je le changeais 1 fois par jour (à la pause de midi par exemple, sauf en cas de souillure)	Non	Non	Non	Non	Non	Oui	Non	Non	Non		Oui	3	45	50	5	0	Plutôt non	Plutôt non	Plutôt oui	Plutôt non	Plutôt non	Plutôt non	Plutôt non	Plutôt non	5
8	1980-01-01 00:00:00	36	fr	1900609294	Féminin	59	Uniquement de l'orthodontie	Centre-Val de Loire	27	> 8h/jour	Non	Non	Non	Oui	Utilisation systématique pour tous les soins	Je n'en utilisais pas	Utilisation systématique pour tous les soins	Utilisation systématique pour tous les soins	Je n'en utilisais pas	Je n'en utilisais pas	Je n'en utilisais pas	Je n'avais pas de routine concernant le lavage des mains	Je le mettais uniquement lors des soins au fauteuil	Je le changeais 1 fois par jour (à la pause de midi par exemple, sauf en cas de souillure)	Non	Non	Non	Non	Non	Oui	Non	Oui	Non		Oui	2	50	50	0	0	Plutôt oui	Plutôt oui	Plutôt oui	Plutôt non	Plutôt non	Non, pas du tout	Plutôt non	Plutôt non	4
10	1980-01-01 00:00:00	36	fr	1108557707	Féminin	52	Uniquement de l'orthodontie	Nouvelle-Aquitaine	37	7 à 8h/jour	Oui	Non	Non	Non	Utilisation systématique pour tous les soins	Je n'en utilisais pas	Utilisation systématique pour tous les soins	Utilisation pour les soins AVEC aérosols	Je n'en utilisais pas	Je n'en utilisais pas	Je n'en utilisais pas	Je réalisais systématiquement un lavage au savon doux entre chaque patient	Je le mettais uniquement lors des soins au fauteuil	Je le changeais 2 fois ou plus par jour (et en cas de souillure)	Non	Oui	Non	Non	Oui	Oui	Non	Oui	Non		Oui	2	30	60	10	0	Oui, tout à fait	Non, pas du tout	Plutôt oui	Non, pas du tout	Non, pas du tout	Non, pas du tout	Non, pas du tout	Non, pas du tout	5
11	1980-01-01 00:00:00	36	fr	1695595642	Féminin	56	Uniquement de l'orthodontie	Île-de-France	30	5 à 7h/jour	Non	Non	Non	Oui	Utilisation systématique pour tous les soins	Je n'en utilisais pas	Utilisation systématique pour tous les soins	Utilisation systématique pour tous les soins	Je n'en utilisais pas	Je n'en utilisais pas	Je n'en utilisais pas	Je réalisais systématiquement un lavage au savon doux entre chaque patient	Je le mettais uniquement lors des soins au fauteuil	Je le changeais 2 fois ou plus par jour (et en cas de souillure)	Non	Oui	Non	Non	Oui	Oui	Non	Non	Non		Oui	2	15	75	10	0	Plutôt oui	Non, pas du tout	Sans opinion	Non, pas du tout	Non, pas du tout	Non, pas du tout	Non, pas du tout	Non, pas du tout	5
14	1980-01-01 00:00:00	36	fr	1948444171	Féminin	63	Uniquement de l'orthodontie	Île-de-France	10	< 5h/jour	Non	Non	Non	Oui	Utilisation systématique pour tous les soins	Je n'en utilisais pas	Utilisation systématique pour tous les soins	Utilisation systématique pour tous les soins	Je n'en utilisais pas	Je n'en utilisais pas	Je n'en utilisais pas	Je réalisais systématiquement un lavage au savon doux entre chaque patient	Je le mettais uniquement lors des soins au fauteuil	Je le changeais entre chaque patient	Non	Non	Non	Non	Non	Oui	Non	Non	Non		Oui	2	35	60	5	0	Plutôt non	Plutôt oui	Plutôt oui	Plutôt non	Non, pas du tout	Non, pas du tout	Non, pas du tout	Non, pas du tout	2
18	1980-01-01 00:00:00	36	fr	970643807	Masculin	72	Uniquement de l'orthodontie	Normandie	60	> 8h/jour	Oui	Oui	Oui	Non	Utilisation systématique pour tous les soins	Je n'en utilisais pas	Je n'en utilisais pas	Utilisation pour les soins SANS aérosols	Je n'en utilisais pas	Je n'en utilisais pas	Je n'en utilisais pas	Je réalisais systématiquement un lavage au savon doux puis par friction hydro-alcoolique entre chaque patient	Je le mettais uniquement lors des soins au fauteuil	Je le changeais 1 fois par jour (à la pause de midi par exemple, sauf en cas de souillure)	Non	Oui	Non	Non	Oui	Oui	Non	Oui	Non		Non		30	50	20	0	Oui, tout à fait	Non, pas du tout	Plutôt non	Non, pas du tout	Non, pas du tout	Non, pas du tout	Non, pas du tout	Non, pas du tout	5
20	1980-01-01 00:00:00	36	fr	2101556827	Masculin	52	Uniquement de l'orthodontie	Pays de la Loire	40	> 8h/jour	Oui	Oui	Non	Non	Utilisation systématique pour tous les soins	Je n'en utilisais pas	Utilisation systématique pour tous les soins	Utilisation pour les soins AVEC aérosols	Je n'en utilisais pas	Je n'en utilisais pas	Je n'en utilisais pas	Je réalisais systématiquement un lavage par friction hydro-alcoolique entre chaque patient	Je le mettais uniquement lors des soins au fauteuil	Je le changeais 1 fois par jour (à la pause de midi par exemple, sauf en cas de souillure)	Non	Non	Non	Oui	Non	Oui	Non	Oui	Non		Oui	2	20	70	10	0	Plutôt oui	Non, pas du tout	Oui, tout à fait	Plutôt non	Plutôt non	Non, pas du tout	Non, pas du tout	Non, pas du tout	5
22	1980-01-01 00:00:00	36	fr	222118178	Masculin	62	Uniquement de l'orthodontie	Auvergne-Rhône-Alpes	30	7 à 8h/jour	Oui	Oui	Non	Non	Utilisation pour les soins AVEC aérosols	Je n'en utilisais pas	Utilisation systématique pour tous les soins	Utilisation pour les soins AVEC aérosols	Je n'en utilisais pas	Utilisation pour les soins AVEC aérosols	Je n'en utilisais pas	Je réalisais systématiquement un lavage au savon doux entre chaque patient	Je le mettais uniquement lors des soins au fauteuil	Je gardais le même toute la journée (sauf en cas de souillure)	Non	Non	Non	Oui	Oui	Oui	Non	Oui	Non		Oui	1	25	74	1	0	Oui, tout à fait	Plutôt non	Sans opinion	Plutôt non	Plutôt non	Plutôt non	Plutôt non	Plutôt non	5
23	1980-01-01 00:00:00	36	fr	1164302564	Féminin	31	Uniquement de l'orthodontie	Normandie	15	> 8h/jour	Oui	Non	Non	Oui	Utilisation pour les soins AVEC aérosols	Je n'en utilisais pas	Utilisation systématique pour tous les soins	Utilisation systématique pour tous les soins	Je n'en utilisais pas	Je n'en utilisais pas	Je n'en utilisais pas	Je n'avais pas de routine concernant le lavage des mains	Je le mettais uniquement lors des soins au fauteuil	Je le changeais 1 fois par jour (à la pause de midi par exemple, sauf en cas de souillure)	Non	Non	Oui	Non	Non	Oui	Non	Non	Non		Oui	3	30	40	30	0	Sans opinion	Sans opinion	Plutôt oui	Sans opinion	Non, pas du tout	Non, pas du tout	Non, pas du tout	Non, pas du tout	3
24	1980-01-01 00:00:00	36	fr	1896770345	Féminin	54	Uniquement de l'orthodontie	Grand Est	50	> 8h/jour	Oui	Oui	Oui	Non	Utilisation systématique pour tous les soins	Je n'en utilisais pas	Utilisation systématique pour tous les soins	Utilisation systématique pour tous les soins	Je n'en utilisais pas	Utilisation pour les soins AVEC aérosols	Je n'en utilisais pas	Je réalisais systématiquement un lavage par friction hydro-alcoolique entre chaque patient	Je le mettais dès mon entrée dans le cabinet	Je le changeais 2 fois ou plus par jour (et en cas de souillure)	Non	Oui	Non	Non	Non	Oui	Non	Non	Non		Oui	2	30	69	1	0	Oui, tout à fait	Non, pas du tout	Plutôt oui	Plutôt non	Plutôt non	Non, pas du tout	Plutôt non	Plutôt oui	5
25	1980-01-01 00:00:00	36	fr	1481912032	Féminin	34	Uniquement de l'orthodontie	Pays de la Loire	35	7 à 8h/jour	Oui	Non	Non	Non	Utilisation pour les soins AVEC aérosols	Utilisation pour les soins AVEC aérosols	Utilisation systématique pour tous les soins	Utilisation systématique pour tous les soins	Je n'en utilisais pas	Je n'en utilisais pas	Je n'en utilisais pas	Je réalisais systématiquement un lavage par friction hydro-alcoolique entre chaque patient	Je le mettais uniquement lors des soins au fauteuil	Je le changeais 1 fois par jour (à la pause de midi par exemple, sauf en cas de souillure)	Non	Non	Oui	Non	Non	Oui	Oui	Non	Non		Oui	2	20	60	20	0	Oui, tout à fait	Plutôt non	Non, pas du tout	Non, pas du tout	Non, pas du tout	Plutôt non	Plutôt oui	Plutôt oui	4
26	1980-01-01 00:00:00	36	fr	758863976	Féminin	34	Uniquement de l'orthodontie	Occitanie	20	> 8h/jour	Non	Non	Non	Oui	Utilisation systématique pour tous les soins	Je n'en utilisais pas	Utilisation systématique pour tous les soins	Utilisation systématique pour tous les soins	Je n'en utilisais pas	Je n'en utilisais pas	Je n'en utilisais pas	Je réalisais systématiquement un lavage au savon doux entre chaque patient	Je le mettais uniquement lors des soins au fauteuil	Je le changeais entre chaque patient	Non	Non	Oui	Non	Non	Oui	Non	Non	Non		Oui	2	59	39	2	0	Oui, tout à fait	Non, pas du tout	Oui, tout à fait	Non, pas du tout	Non, pas du tout	Non, pas du tout	Non, pas du tout	Non, pas du tout	4
27	1980-01-01 00:00:00	36	fr	1195667423	Féminin	31	Uniquement de l'orthodontie	Bretagne	30	7 à 8h/jour	Oui	Non	Non	Non	Utilisation systématique pour tous les soins	Je n'en utilisais pas	Utilisation systématique pour tous les soins	Utilisation systématique pour tous les soins	Je n'en utilisais pas	Je n'en utilisais pas	Je n'en utilisais pas	Je réalisais systématiquement un lavage par friction hydro-alcoolique entre chaque patient	Je le mettais uniquement lors des soins au fauteuil	Je le changeais 1 fois par jour (à la pause de midi par exemple, sauf en cas de souillure)	Non	Non	Non	Non	Non	Oui	Non	Non	Non		Non		35	65	0	0	Oui, tout à fait	Plutôt oui	Oui, tout à fait	Plutôt oui	Plutôt non	Plutôt non	Plutôt oui	Plutôt oui	4
29	1980-01-01 00:00:00	36	fr	2146264895	Masculin	45	Uniquement de l'orthodontie	Centre-Val de Loire	12	7 à 8h/jour	Non	Oui	Non	Non	Je n'en utilisais pas	Je n'en utilisais pas	Utilisation systématique pour tous les soins	Utilisation systématique pour tous les soins	Je n'en utilisais pas	Je n'en utilisais pas	Je n'en utilisais pas	Je réalisais systématiquement un lavage au savon doux entre chaque patient	Je le mettais uniquement lors des soins au fauteuil	Je le changeais 1 fois par jour (à la pause de midi par exemple, sauf en cas de souillure)	Non	Non	Non	Non	Oui	Oui	Non	Non	Non		Non		30	70	0	0	Oui, tout à fait	Non, pas du tout	Plutôt oui	Non, pas du tout	Plutôt oui	Plutôt non	Oui, tout à fait	Oui, tout à fait	5
32	1980-01-01 00:00:00	36	fr	918747744	Féminin	60	Uniquement de l'orthodontie	Normandie	25	5 à 7h/jour	Oui	Oui	Non	Non	Je n'en utilisais pas	Je n'en utilisais pas	Je n'en utilisais pas	Je n'en utilisais pas	Je n'en utilisais pas	Je n'en utilisais pas	Je n'en utilisais pas	Je réalisais systématiquement un lavage au savon doux entre chaque patient	Je le mettais uniquement lors des soins au fauteuil	Je le changeais 1 fois par jour (à la pause de midi par exemple, sauf en cas de souillure)	Non	Non	Non	Non	Non	Oui	Non	Oui	Non		Oui	1	20	80	0	0	Oui, tout à fait	Plutôt oui	Plutôt oui	Non, pas du tout	Plutôt oui	Sans opinion	Sans opinion	Sans opinion	5
33	1980-01-01 00:00:00	36	fr	1784248949	Masculin	44	Uniquement de l'orthodontie	Auvergne-Rhône-Alpes	40	5 à 7h/jour	Oui	Oui	Oui	Non	Je n'en utilisais pas	Je n'en utilisais pas	Utilisation systématique pour tous les soins	Utilisation systématique pour tous les soins	Je n'en utilisais pas	Je n'en utilisais pas	Je n'en utilisais pas	Je réalisais systématiquement un lavage par friction hydro-alcoolique entre chaque patient	Je le mettais uniquement lors des soins au fauteuil	Je gardais le même toute la journée (sauf en cas de souillure)	Non	Non	Oui	Non	Non	Non	Non	Oui	Non		Non		20	70	10	0	Non, pas du tout	Sans opinion	Oui, tout à fait	Sans opinion	Non, pas du tout	Non, pas du tout	Non, pas du tout	Non, pas du tout	4
35	1980-01-01 00:00:00	36	fr	1814112648	Féminin	60	Uniquement de l'orthodontie	Île-de-France	60	7 à 8h/jour	Oui	Oui	Oui	Non	Utilisation systématique pour tous les soins	Je n'en utilisais pas	Utilisation systématique pour tous les soins	Je n'en utilisais pas	Je n'en utilisais pas	Je n'en utilisais pas	Je n'en utilisais pas	Je réalisais systématiquement un lavage par friction hydro-alcoolique entre chaque patient	Je le mettais uniquement lors des soins au fauteuil	Je le changeais 1 fois par jour (à la pause de midi par exemple, sauf en cas de souillure)	Non	Non	Non	Non	Non	Oui	Oui	Non	Non		Oui	2	15	70	15	0	Oui, tout à fait	Plutôt non	Plutôt oui	Plutôt non	Plutôt non	Plutôt non	Plutôt non	Plutôt non	4
36	1980-01-01 00:00:00	36	fr	1477668190	Féminin	36	Uniquement de l'orthodontie	Grand Est	15	7 à 8h/jour	Oui	Non	Non	Non	Je n'en utilisais pas	Je n'en utilisais pas	Utilisation systématique pour tous les soins	Utilisation systématique pour tous les soins	Je n'en utilisais pas	Je n'en utilisais pas	Je n'en utilisais pas	Je réalisais systématiquement un lavage par friction hydro-alcoolique entre chaque patient	Je le mettais uniquement lors des soins au fauteuil	Je le changeais 1 fois par jour (à la pause de midi par exemple, sauf en cas de souillure)	Non	Non	Non	Non	Non	Oui	Non	Non	Non		Oui	2	5	95	0	0	Oui, tout à fait	Non, pas du tout	Plutôt oui	Non, pas du tout	Plutôt non	Plutôt non	Plutôt oui	Plutôt oui	5
37	1980-01-01 00:00:00	36	fr	1961463109	Féminin	55	Uniquement de l'orthodontie	Île-de-France	60	7 à 8h/jour	Oui	Oui	Non	Non	Utilisation systématique pour tous les soins	Je n'en utilisais pas	Utilisation systématique pour tous les soins	Utilisation systématique pour tous les soins	Je n'en utilisais pas	Je n'en utilisais pas	Utilisation systématique pour tous les soins	Je n'avais pas de routine concernant le lavage des mains	Je le mettais uniquement lors des soins au fauteuil	Je le changeais 1 fois par jour (à la pause de midi par exemple, sauf en cas de souillure)	Non	Non	Non	Non	Non	Oui	Non	Non	Non		Oui	2	30	40	30	0	Plutôt oui	Plutôt oui	Oui, tout à fait	Non, pas du tout	Non, pas du tout	Non, pas du tout	Non, pas du tout	Non, pas du tout	1
38	1980-01-01 00:00:00	36	fr	56073059	Féminin	58	Omnipratique avec quelques actes d'orthodontie	Île-de-France	25	> 8h/jour	Oui	Non	Non	Non	Utilisation systématique pour tous les soins	Je n'en utilisais pas	Utilisation systématique pour tous les soins	Utilisation systématique pour tous les soins	Je n'en utilisais pas	Je n'en utilisais pas	Je n'en utilisais pas	Je n'avais pas de routine concernant le lavage des mains	Je le mettais uniquement lors des soins au fauteuil	Je le changeais 1 fois par jour (à la pause de midi par exemple, sauf en cas de souillure)	Non	Non	Non	Non	Non	Oui	Non	Non	Non		Oui	2	5	95	0	0	Oui, tout à fait	Oui, tout à fait	Plutôt non	Plutôt non	Non, pas du tout	Non, pas du tout	Non, pas du tout	Non, pas du tout	5
39	1980-01-01 00:00:00	36	fr	767631066	Féminin	45	Uniquement de l'orthodontie	Hauts-de-France	50	> 8h/jour	Oui	Oui	Non	Non	Utilisation systématique pour tous les soins	Je n'en utilisais pas	Utilisation systématique pour tous les soins	Utilisation systématique pour tous les soins	Je n'en utilisais pas	Je n'en utilisais pas	Je n'en utilisais pas	Je réalisais systématiquement un lavage par friction hydro-alcoolique entre chaque patient	Je le mettais uniquement lors des soins au fauteuil	Je le changeais 1 fois par jour (à la pause de midi par exemple, sauf en cas de souillure)	Non	Non	Non	Non	Non	Oui	Non	Oui	Non		Oui	2	20	60	20	0	Oui, tout à fait	Plutôt oui	Plutôt oui	Non, pas du tout	Non, pas du tout	Non, pas du tout	Non, pas du tout	Non, pas du tout	5
40	1980-01-01 00:00:00	36	fr	1548815382	Masculin	53	Uniquement de l'orthodontie	Bourgogne-Franche-Comté	50	> 8h/jour	Oui	Oui	Non	Non	Je n'en utilisais pas	Je n'en utilisais pas	Utilisation systématique pour tous les soins	Utilisation pour les soins AVEC aérosols	Je n'en utilisais pas	Je n'en utilisais pas	Je n'en utilisais pas	Je réalisais systématiquement un lavage au savon doux entre chaque patient	Je le mettais uniquement lors des soins au fauteuil	Je le changeais entre chaque patient	Non	Non	Non	Non	Non	Oui	Non	Non	Non		Oui	3	15	80	5	0	Plutôt non	Plutôt oui	Oui, tout à fait	Sans opinion	Non, pas du tout	Non, pas du tout	Non, pas du tout	Non, pas du tout	4
41	1980-01-01 00:00:00	36	fr	440935667	Féminin	62	Uniquement de l'orthodontie	Occitanie	25	7 à 8h/jour	Oui	Oui	Non	Non	Utilisation systématique pour tous les soins	Je n'en utilisais pas	Utilisation systématique pour tous les soins	Utilisation systématique pour tous les soins	Je n'en utilisais pas	Je n'en utilisais pas	Je n'en utilisais pas	Je n'avais pas de routine concernant le lavage des mains	Je le mettais dès mon entrée dans le cabinet	Je le changeais 2 fois ou plus par jour (et en cas de souillure)	Non	Non	Non	Non	Oui	Oui	Non	Non	Non		Oui	2	20	70	10	0	Oui, tout à fait	Non, pas du tout	Plutôt oui	Plutôt oui	Plutôt non	Plutôt non	Plutôt non	Plutôt non	5
42	1980-01-01 00:00:00	36	fr	243733072	Masculin	57	Uniquement de l'orthodontie	Île-de-France	30	7 à 8h/jour	Oui	Oui	Non	Non	Utilisation systématique pour tous les soins	Je n'en utilisais pas	Utilisation systématique pour tous les soins	Utilisation systématique pour tous les soins	Utilisation pour les soins AVEC aérosols	Utilisation pour les soins AVEC aérosols	Utilisation pour les soins AVEC aérosols	Je réalisais systématiquement un lavage au savon doux entre chaque patient	Je le mettais dès mon entrée dans le cabinet	Je le changeais 2 fois ou plus par jour (et en cas de souillure)	Oui	Oui	Oui	Non	Non	Non	Oui	Non	Non		Oui	2	30	69	1	0	Plutôt oui	Plutôt non	Oui, tout à fait	Non, pas du tout	Non, pas du tout	Non, pas du tout	Plutôt non	Plutôt non	1
43	1980-01-01 00:00:00	36	fr	334972064	Féminin	33	Uniquement de l'orthodontie	Grand Est	40	7 à 8h/jour	Non	Non	Oui	Oui	Utilisation systématique pour tous les soins	Je n'en utilisais pas	Utilisation systématique pour tous les soins	Utilisation systématique pour tous les soins	Je n'en utilisais pas	Je n'en utilisais pas	Je n'en utilisais pas	Je n'avais pas de routine concernant le lavage des mains	Je le mettais uniquement lors des soins au fauteuil	Je le changeais 1 fois par jour (à la pause de midi par exemple, sauf en cas de souillure)	Non	Non	Oui	Non	Non	Oui	Non	Oui	Non		Oui	2	15	84	1	0	Plutôt oui	Plutôt non	Plutôt non	Non, pas du tout	Non, pas du tout	Non, pas du tout	Plutôt non	Plutôt non	5
44	1980-01-01 00:00:00	36	fr	1380952096	Féminin	63	Uniquement de l'orthodontie	Bretagne	30	7 à 8h/jour	Oui	Oui	Oui	Oui	Utilisation systématique pour tous les soins	Je n'en utilisais pas	Utilisation systématique pour tous les soins	Utilisation systématique pour tous les soins	Je n'en utilisais pas	Je n'en utilisais pas	Je n'en utilisais pas	Je réalisais systématiquement un lavage au savon doux puis par friction hydro-alcoolique entre chaque patient	Je le mettais uniquement lors des soins au fauteuil	Je le changeais 1 fois par jour (à la pause de midi par exemple, sauf en cas de souillure)	Non	Non	Oui	Non	Non	Oui	Non	Oui	Non		Non		30	70	0	0	Plutôt oui	Plutôt non	Plutôt oui	Plutôt oui	Non, pas du tout	Non, pas du tout	Plutôt oui	Plutôt non	1
45	1980-01-01 00:00:00	36	fr	1439412538	Féminin	62	Uniquement de l'orthodontie	Occitanie	50	7 à 8h/jour	Oui	Non	Non	Non	Utilisation systématique pour tous les soins	Je n'en utilisais pas	Utilisation systématique pour tous les soins	Utilisation systématique pour tous les soins	Je n'en utilisais pas	Je n'en utilisais pas	Je n'en utilisais pas	Je réalisais systématiquement un lavage au savon doux entre chaque patient	Je le mettais uniquement lors des soins au fauteuil	Je gardais le même toute la journée (sauf en cas de souillure)	Non	Non	Non	Non	Oui	Oui	Non	Non	Non		Non		20	60	20	0	Oui, tout à fait	Non, pas du tout	Plutôt oui	Plutôt non	Plutôt non	Plutôt oui	Oui, tout à fait	Oui, tout à fait	5
46	1980-01-01 00:00:00	36	fr	1636082745	Féminin	42	Uniquement de l'orthodontie	Hauts-de-France	27	> 8h/jour	Oui	Non	Non	Non	Utilisation systématique pour tous les soins	Utilisation pour les soins AVEC aérosols	Utilisation systématique pour tous les soins	Utilisation systématique pour tous les soins	Je n'en utilisais pas	Je n'en utilisais pas	Je n'en utilisais pas	Je réalisais systématiquement un lavage au savon doux entre chaque patient	Je le mettais uniquement lors des soins au fauteuil	Je le changeais 1 fois par jour (à la pause de midi par exemple, sauf en cas de souillure)	Non	Non	Non	Non	Non	Oui	Oui	Non	Non		Oui	4	25	60	15	0	Oui, tout à fait	Non, pas du tout	Sans opinion	Non, pas du tout	Non, pas du tout	Plutôt non	Plutôt oui	Plutôt oui	5
48	1980-01-01 00:00:00	36	fr	318520835	Masculin	60	Uniquement de l'orthodontie	Hauts-de-France	50	> 8h/jour	Oui	Oui	Oui	Non	Utilisation pour les soins AVEC aérosols	Je n'en utilisais pas	Utilisation systématique pour tous les soins	Utilisation systématique pour tous les soins	Je n'en utilisais pas	Je n'en utilisais pas	Je n'en utilisais pas	Je réalisais systématiquement un lavage au savon doux entre chaque patient	Je le mettais uniquement lors des soins au fauteuil	Je le changeais 1 fois par jour (à la pause de midi par exemple, sauf en cas de souillure)	Non	Non	Non	Non	Oui	Oui	Non	Oui	Non		Oui	2	40	58	2	0	Oui, tout à fait	Non, pas du tout	Non, pas du tout	Non, pas du tout	Plutôt non	Plutôt oui	Oui, tout à fait	Oui, tout à fait	5
49	1980-01-01 00:00:00	36	fr	2016119407	Masculin	35	Uniquement de l'orthodontie	Bretagne	30	> 8h/jour	Oui	Non	Non	Non	Utilisation systématique pour tous les soins	Je n'en utilisais pas	Utilisation systématique pour tous les soins	Utilisation pour les soins AVEC aérosols	Je n'en utilisais pas	Utilisation pour les soins AVEC aérosols	Je n'en utilisais pas	Je réalisais systématiquement un lavage par friction hydro-alcoolique entre chaque patient	Je le mettais uniquement lors des soins au fauteuil	Je le changeais 2 fois ou plus par jour (et en cas de souillure)	Non	Oui	Non	Non	Non	Oui	Oui	Non	Non		Oui	2	25	75	0	0	Plutôt non	Non, pas du tout	Oui, tout à fait	Non, pas du tout	Non, pas du tout	Non, pas du tout	Non, pas du tout	Non, pas du tout	4
50	1980-01-01 00:00:00	36	fr	616123572	Féminin	42	Uniquement de l'orthodontie	Bretagne	45	7 à 8h/jour	Oui	Non	Non	Non	Utilisation systématique pour tous les soins	Je n'en utilisais pas	Utilisation systématique pour tous les soins	Utilisation systématique pour tous les soins	Je n'en utilisais pas	Je n'en utilisais pas	Je n'en utilisais pas	Je réalisais systématiquement un lavage par friction hydro-alcoolique entre chaque patient	Je le mettais uniquement lors des soins au fauteuil	Je le changeais 1 fois par jour (à la pause de midi par exemple, sauf en cas de souillure)	Non	Non	Oui	Non	Non	Oui	Non	Non	Non		Non		38	60	2	0	Plutôt non	Plutôt oui	Oui, tout à fait	Oui, tout à fait	Non, pas du tout	Non, pas du tout	Non, pas du tout	Non, pas du tout	1
52	1980-01-01 00:00:00	36	fr	505347200	Féminin	35	Uniquement de l'orthodontie	Île-de-France	55	> 8h/jour	Oui	Oui	Non	Non	Je n'en utilisais pas	Utilisation systématique pour tous les soins	Utilisation systématique pour tous les soins	Utilisation systématique pour tous les soins	Je n'en utilisais pas	Je n'en utilisais pas	Je n'en utilisais pas	Je réalisais systématiquement un lavage par friction hydro-alcoolique entre chaque patient	Je le mettais uniquement lors des soins au fauteuil	Je gardais le même toute la journée (sauf en cas de souillure)	Non	Oui	Non	Non	Non	Non	Non	Non	Non		Oui	3	10	80	10	0	Oui, tout à fait	Plutôt oui	Oui, tout à fait	Non, pas du tout	Non, pas du tout	Non, pas du tout	Non, pas du tout	Non, pas du tout	5
53	1980-01-01 00:00:00	36	fr	2084797154	Féminin	40	Uniquement de l'orthodontie	Bretagne	35	> 8h/jour	Oui	Oui	Non	Non	Utilisation pour les soins AVEC aérosols	Je n'en utilisais pas	Utilisation systématique pour tous les soins	Utilisation systématique pour tous les soins	Je n'en utilisais pas	Je n'en utilisais pas	Je n'en utilisais pas	Je réalisais systématiquement un lavage au savon doux entre chaque patient	Je le mettais dès mon entrée dans le cabinet	Je gardais le même toute la journée (sauf en cas de souillure)	Non	Non	Non	Non	Non	Oui	Oui	Non	Non		Non		30	60	10	0	Plutôt oui	Plutôt oui	Non, pas du tout	Non, pas du tout	Non, pas du tout	Non, pas du tout	Non, pas du tout	Non, pas du tout	5
54	1980-01-01 00:00:00	36	fr	266700086	Masculin	52	Omnipratique avec quelques actes d'orthodontie	Grand Est	25	> 8h/jour	Non	Non	Oui	Oui	Utilisation systématique pour tous les soins	Je n'en utilisais pas	Utilisation systématique pour tous les soins	Utilisation systématique pour tous les soins	Je n'en utilisais pas	Je n'en utilisais pas	Je n'en utilisais pas	Je réalisais systématiquement un lavage par friction hydro-alcoolique entre chaque patient	Je le mettais dès mon entrée dans le cabinet	Je le changeais 1 fois par jour (à la pause de midi par exemple, sauf en cas de souillure)	Non	Non	Oui	Non	Non	Oui	Non	Oui	Non		Oui	2	10	90	0	0	Plutôt oui	Plutôt non	Plutôt non	Plutôt non	Non, pas du tout	Non, pas du tout	Non, pas du tout	Non, pas du tout	2
55	1980-01-01 00:00:00	36	fr	1450823425	Masculin	50	Uniquement de l'orthodontie	Occitanie	50	> 8h/jour	Oui	Non	Oui	Non	Utilisation systématique pour tous les soins	Utilisation pour les soins AVEC aérosols	Utilisation systématique pour tous les soins	Utilisation systématique pour tous les soins	Je n'en utilisais pas	Je n'en utilisais pas	Je n'en utilisais pas	Je réalisais systématiquement un lavage par friction hydro-alcoolique entre chaque patient	Je le mettais uniquement lors des soins au fauteuil	Je le changeais entre chaque patient	Non	Non	Non	Non	Non	Non	Non	Non	Oui		Oui	3	15	75	10	0	Plutôt oui	Plutôt oui	Plutôt oui	Plutôt non	Non, pas du tout	Non, pas du tout	Non, pas du tout	Non, pas du tout	3
56	1980-01-01 00:00:00	36	fr	404846230	Féminin	37	Uniquement de l'orthodontie	Bretagne	45	> 8h/jour	Oui	Non	Non	Non	Utilisation systématique pour tous les soins	Je n'en utilisais pas	Utilisation systématique pour tous les soins	Utilisation systématique pour tous les soins	Je n'en utilisais pas	Je n'en utilisais pas	Je n'en utilisais pas	Je réalisais systématiquement un lavage par friction hydro-alcoolique entre chaque patient	Je le mettais uniquement lors des soins au fauteuil	Je le changeais 1 fois par jour (à la pause de midi par exemple, sauf en cas de souillure)	Non	Non	Non	Oui	Non	Oui	Non	Non	Non		Oui	1	40	50	10	0	Plutôt oui	Non, pas du tout	Plutôt oui	Non, pas du tout	Non, pas du tout	Non, pas du tout	Plutôt non	Plutôt non	5
57	1980-01-01 00:00:00	36	fr	894772435	Féminin	56	Uniquement de l'orthodontie	Grand Est	55	7 à 8h/jour	Oui	Oui	Oui	Non	Utilisation systématique pour tous les soins	Je n'en utilisais pas	Utilisation systématique pour tous les soins	Utilisation systématique pour tous les soins	Je n'en utilisais pas	Je n'en utilisais pas	Je n'en utilisais pas	Je réalisais systématiquement un lavage au savon doux entre chaque patient	Je le mettais uniquement lors des soins au fauteuil	Je le changeais 1 fois par jour (à la pause de midi par exemple, sauf en cas de souillure)	Non	Non	Non	Non	Oui	Oui	Non	Non	Non		Oui	3	10	90	0	0	Plutôt oui	Non, pas du tout	Non, pas du tout	Non, pas du tout	Non, pas du tout	Non, pas du tout	Plutôt non	Plutôt non	4
58	1980-01-01 00:00:00	36	fr	79173405	Féminin	56	Uniquement de l'orthodontie	Auvergne-Rhône-Alpes	35	> 8h/jour	Oui	Non	Non	Non	Utilisation systématique pour tous les soins	Utilisation pour les soins AVEC aérosols	Utilisation systématique pour tous les soins	Utilisation systématique pour tous les soins	Je n'en utilisais pas	Je n'en utilisais pas	Je n'en utilisais pas	Je réalisais systématiquement un lavage par friction hydro-alcoolique entre chaque patient	Je le mettais uniquement lors des soins au fauteuil	Je le changeais 2 fois ou plus par jour (et en cas de souillure)	Non	Non	Non	Non	Non	Oui	Non	Oui	Non		Oui	2	20	60	20	0	Oui, tout à fait	Plutôt non	Oui, tout à fait	Non, pas du tout	Plutôt non	Plutôt non	Plutôt oui	Plutôt non	4
59	1980-01-01 00:00:00	36	fr	2119475682	Masculin	46	Uniquement de l'orthodontie	Grand Est	30	> 8h/jour	Oui	Oui	Non	Non	Utilisation systématique pour tous les soins	Je n'en utilisais pas	Utilisation systématique pour tous les soins	Utilisation systématique pour tous les soins	Je n'en utilisais pas	Je n'en utilisais pas	Je n'en utilisais pas	Je réalisais systématiquement un lavage par friction hydro-alcoolique entre chaque patient	Je le mettais uniquement lors des soins au fauteuil	Je le changeais 2 fois ou plus par jour (et en cas de souillure)	Non	Non	Non	Non	Non	Oui	Non	Oui	Non		Oui	1	10	80	10	0	Plutôt oui	Plutôt oui	Plutôt oui	Plutôt non	Non, pas du tout	Non, pas du tout	Non, pas du tout	Non, pas du tout	4
60	1980-01-01 00:00:00	36	fr	1353248200	Masculin	48	Uniquement de l'orthodontie	Nouvelle-Aquitaine	40	< 5h/jour	Oui	Non	Oui	Non	Utilisation systématique pour tous les soins	Je n'en utilisais pas	Utilisation systématique pour tous les soins	Utilisation systématique pour tous les soins	Utilisation systématique pour tous les soins	Je n'en utilisais pas	Je n'en utilisais pas	Je réalisais systématiquement un lavage au savon doux entre chaque patient	Je le mettais dès mon entrée dans le cabinet	Je le changeais 2 fois ou plus par jour (et en cas de souillure)	Non	Non	Non	Non	Oui	Oui	Oui	Non	Non		Non		40	50	10	0	Oui, tout à fait	Non, pas du tout	Oui, tout à fait	Non, pas du tout	Non, pas du tout	Non, pas du tout	Non, pas du tout	Non, pas du tout	2
63	1980-01-01 00:00:00	36	fr	577612989	Masculin	76	Uniquement de l'orthodontie	Hauts-de-France	35	> 8h/jour	Non	Non	Non	Oui	Utilisation systématique pour tous les soins	Je n'en utilisais pas	Utilisation systématique pour tous les soins	Utilisation systématique pour tous les soins	Je n'en utilisais pas	Utilisation systématique pour tous les soins	Je n'en utilisais pas	Je réalisais systématiquement un lavage au savon doux entre chaque patient	Je le mettais uniquement lors des soins au fauteuil	Je le changeais 2 fois ou plus par jour (et en cas de souillure)	Non	Non	Oui	Non	Non	Oui	Non	Oui	Non		Oui	2	10	75	10	5	Oui, tout à fait	Plutôt non	Plutôt oui	Plutôt non	Plutôt non	Plutôt non	Plutôt oui	Oui, tout à fait	5
65	1980-01-01 00:00:00	36	fr	1421738701	Masculin	55	Uniquement de l'orthodontie	Occitanie	60	< 5h/jour	Oui	Oui	Oui	Non	Utilisation systématique pour tous les soins	Je n'en utilisais pas	Utilisation systématique pour tous les soins	Utilisation systématique pour tous les soins	Je n'en utilisais pas	Je n'en utilisais pas	Je n'en utilisais pas	Je n'avais pas de routine concernant le lavage des mains	Je le mettais dès mon entrée dans le cabinet	Je le changeais 1 fois par jour (à la pause de midi par exemple, sauf en cas de souillure)	Non	Non	Oui	Non	Oui	Oui	Non	Non	Non		Oui	3	20	80	0	0	Oui, tout à fait	Non, pas du tout	Plutôt oui	Plutôt oui	Plutôt non	Plutôt non	Plutôt non	Plutôt non	5
68	1980-01-01 00:00:00	36	fr	2015992185	Féminin	35	Uniquement de l'orthodontie	Hauts-de-France	55	> 8h/jour	Oui	Oui	Non	Non	Utilisation systématique pour tous les soins	Je n'en utilisais pas	Utilisation systématique pour tous les soins	Utilisation systématique pour tous les soins	Je n'en utilisais pas	Je n'en utilisais pas	Je n'en utilisais pas	Je réalisais systématiquement un lavage par friction hydro-alcoolique entre chaque patient	Je le mettais uniquement lors des soins au fauteuil	Je le changeais 2 fois ou plus par jour (et en cas de souillure)	Non	Oui	Oui	Non	Non	Oui	Oui	Non	Non		Oui	2	25	50	15	10	Plutôt oui	Non, pas du tout	Plutôt oui	Non, pas du tout	Non, pas du tout	Non, pas du tout	Non, pas du tout	Non, pas du tout	5
70	1980-01-01 00:00:00	36	fr	1963334879	Féminin	44	Uniquement de l'orthodontie	Bourgogne-Franche-Comté	40	> 8h/jour	Oui	Oui	Oui	Non	Utilisation systématique pour tous les soins	Je n'en utilisais pas	Utilisation systématique pour tous les soins	Utilisation systématique pour tous les soins	Je n'en utilisais pas	Je n'en utilisais pas	Je n'en utilisais pas	Je réalisais systématiquement un lavage par friction hydro-alcoolique entre chaque patient	Je le mettais uniquement lors des soins au fauteuil	Je le changeais 2 fois ou plus par jour (et en cas de souillure)	Non	Oui	Non	Non	Oui	Oui	Non	Oui	Non		Non		18	80	2	0	Plutôt non	Plutôt oui	Plutôt oui	Non, pas du tout	Plutôt non	Plutôt non	Plutôt oui	Plutôt oui	2
73	1980-01-01 00:00:00	36	fr	1146553186	Féminin	54	Uniquement de l'orthodontie	Île-de-France	55	5 à 7h/jour	Non	Oui	Non	Oui	Je n'en utilisais pas	Je n'en utilisais pas	Utilisation systématique pour tous les soins	Je n'en utilisais pas	Je n'en utilisais pas	Je n'en utilisais pas	Je n'en utilisais pas	Je n'avais pas de routine concernant le lavage des mains	Je le mettais uniquement lors des soins au fauteuil	Je le changeais 2 fois ou plus par jour (et en cas de souillure)	Non	Non	Non	Non	Non	Oui	Oui	Non	Non		Oui	2	15	80	5	0	Oui, tout à fait	Non, pas du tout	Non, pas du tout	Non, pas du tout	Plutôt non	Plutôt non	Plutôt non	Plutôt non	4
76	1980-01-01 00:00:00	36	fr	432874563	Féminin	50	Uniquement de l'orthodontie	Grand Est	50	7 à 8h/jour	Oui	Non	Non	Non	Utilisation systématique pour tous les soins	Je n'en utilisais pas	Utilisation systématique pour tous les soins	Je n'en utilisais pas	Je n'en utilisais pas	Je n'en utilisais pas	Je n'en utilisais pas	Je réalisais systématiquement un lavage au savon doux entre chaque patient	Je le mettais uniquement lors des soins au fauteuil	Je le changeais 2 fois ou plus par jour (et en cas de souillure)	Non	Non	Oui	Non	Non	Oui	Non	Non	Non		Oui	3	30	65	5	0	Plutôt oui	Plutôt non	Plutôt oui	Plutôt non	Non, pas du tout	Non, pas du tout	Non, pas du tout	Non, pas du tout	4
78	1980-01-01 00:00:00	36	fr	923650364	Féminin	51	Uniquement de l'orthodontie	Grand Est	55	> 8h/jour	Oui	Non	Non	Non	Utilisation systématique pour tous les soins	Je n'en utilisais pas	Utilisation systématique pour tous les soins	Utilisation systématique pour tous les soins	Je n'en utilisais pas	Je n'en utilisais pas	Je n'en utilisais pas	Je réalisais systématiquement un lavage par friction hydro-alcoolique entre chaque patient	Je le mettais uniquement lors des soins au fauteuil	Je le changeais 1 fois par jour (à la pause de midi par exemple, sauf en cas de souillure)	Non	Non	Non	Non	Non	Oui	Oui	Non	Non		Oui	4	30	50	20	0	Oui, tout à fait	Non, pas du tout	Non, pas du tout	Non, pas du tout	Non, pas du tout	Non, pas du tout	Plutôt non	Non, pas du tout	1
79	1980-01-01 00:00:00	36	fr	221858444	Féminin	57	Uniquement de l'orthodontie	Île-de-France	25	7 à 8h/jour	Non	Non	Non	Oui	Utilisation systématique pour tous les soins	Je n'en utilisais pas	Utilisation systématique pour tous les soins	Utilisation systématique pour tous les soins	Je n'en utilisais pas	Je n'en utilisais pas	Je n'en utilisais pas	Je réalisais systématiquement un lavage au savon doux entre chaque patient	Je le mettais uniquement lors des soins au fauteuil	Je le changeais 1 fois par jour (à la pause de midi par exemple, sauf en cas de souillure)	Non	Non	Non	Non	Oui	Oui	Oui	Non	Non		Oui	2	15	40	45	0	Plutôt oui	Plutôt oui	Plutôt oui	Non, pas du tout	Non, pas du tout	Non, pas du tout	Non, pas du tout	Non, pas du tout	4
81	1980-01-01 00:00:00	36	fr	27860706	Masculin	42	Uniquement de l'orthodontie	Grand Est	35	7 à 8h/jour	Oui	Non	Non	Non	Utilisation pour les soins AVEC aérosols	Je n'en utilisais pas	Utilisation systématique pour tous les soins	Utilisation systématique pour tous les soins	Je n'en utilisais pas	Je n'en utilisais pas	Je n'en utilisais pas	Je réalisais systématiquement un lavage au savon doux entre chaque patient	Je le mettais uniquement lors des soins au fauteuil	Je gardais le même toute la journée (sauf en cas de souillure)	Non	Non	Non	Non	Oui	Oui	Non	Oui	Non		Non		10	85	5	0	Oui, tout à fait	Plutôt oui	Plutôt oui	Non, pas du tout	Non, pas du tout	Non, pas du tout	Non, pas du tout	Non, pas du tout	5
82	1980-01-01 00:00:00	36	fr	1769764114	Féminin	36	Uniquement de l'orthodontie	Provence-Alpes-Côtes d'Azur	25	> 8h/jour	Oui	Non	Oui	Non	Utilisation pour les soins AVEC aérosols	Je n'en utilisais pas	Utilisation pour les soins SANS aérosols	Utilisation pour les soins SANS aérosols	Je n'en utilisais pas	Je n'en utilisais pas	Je n'en utilisais pas	Je réalisais systématiquement un lavage par friction hydro-alcoolique entre chaque patient	Je le mettais uniquement lors des soins au fauteuil	Je le changeais 1 fois par jour (à la pause de midi par exemple, sauf en cas de souillure)	Non	Non	Non	Non	Non	Oui	Non	Non	Non		Oui	2	50	45	5	0	Oui, tout à fait	Oui, tout à fait	Oui, tout à fait	Plutôt non	Non, pas du tout	Non, pas du tout	Non, pas du tout	Non, pas du tout	1
83	1980-01-01 00:00:00	36	fr	1312854853	Masculin	50	Uniquement de l'orthodontie	Île-de-France	35	7 à 8h/jour	Oui	Non	Non	Non	Utilisation systématique pour tous les soins	Je n'en utilisais pas	Utilisation systématique pour tous les soins	Utilisation systématique pour tous les soins	Je n'en utilisais pas	Je n'en utilisais pas	Je n'en utilisais pas	Je n'avais pas de routine concernant le lavage des mains	Je le mettais uniquement lors des soins au fauteuil	Je gardais le même toute la journée (sauf en cas de souillure)	Non	Non	Non	Non	Oui	Oui	Non	Oui	Non		Oui	3	45	50	5	0	Oui, tout à fait	Non, pas du tout	Plutôt oui	Non, pas du tout	Non, pas du tout	Non, pas du tout	Non, pas du tout	Non, pas du tout	4
84	1980-01-01 00:00:00	36	fr	2025492325	Masculin	35	Uniquement de l'orthodontie	Auvergne-Rhône-Alpes	55	> 8h/jour	Oui	Oui	Oui	Non	Je n'en utilisais pas	Je n'en utilisais pas	Utilisation systématique pour tous les soins	Utilisation systématique pour tous les soins	Je n'en utilisais pas	Je n'en utilisais pas	Je n'en utilisais pas	Je réalisais systématiquement un lavage par friction hydro-alcoolique entre chaque patient	Je le mettais uniquement lors des soins au fauteuil	Je gardais le même toute la journée (sauf en cas de souillure)	Non	Non	Oui	Non	Non	Oui	Non	Non	Non		Oui	2	25	60	15	0	Plutôt oui	Non, pas du tout	Plutôt oui	Non, pas du tout	Plutôt non	Plutôt non	Plutôt non	Plutôt non	4
86	1980-01-01 00:00:00	36	fr	639572441	Féminin	48	Uniquement de l'orthodontie	Grand Est	60	7 à 8h/jour	Oui	Non	Non	Non	Utilisation pour les soins AVEC aérosols	Je n'en utilisais pas	Utilisation systématique pour tous les soins	Utilisation systématique pour tous les soins	Je n'en utilisais pas	Je n'en utilisais pas	Je n'en utilisais pas	Je réalisais systématiquement un lavage par friction hydro-alcoolique entre chaque patient	Je le mettais uniquement lors des soins au fauteuil	Je le changeais 1 fois par jour (à la pause de midi par exemple, sauf en cas de souillure)	Non	Non	Non	Non	Non	Oui	Non	Non	Non		Oui	5	30	65	5	0	Oui, tout à fait	Non, pas du tout	Plutôt oui	Non, pas du tout	Plutôt non	Non, pas du tout	Non, pas du tout	Non, pas du tout	4
87	1980-01-01 00:00:00	36	fr	990039810	Masculin	52	Uniquement de l'orthodontie	Grand Est	70	7 à 8h/jour	Oui	Oui	Non	Non	Je n'en utilisais pas	Utilisation pour les soins AVEC aérosols	Utilisation systématique pour tous les soins	Utilisation systématique pour tous les soins	Je n'en utilisais pas	Je n'en utilisais pas	Je n'en utilisais pas	Je réalisais systématiquement un lavage par friction hydro-alcoolique entre chaque patient	Je le mettais uniquement lors des soins au fauteuil	Je le changeais 1 fois par jour (à la pause de midi par exemple, sauf en cas de souillure)	Non	Non	Non	Non	Non	Oui	Non	Non	Non		Oui	5	40	60	0	0	Oui, tout à fait	Non, pas du tout	Plutôt oui	Non, pas du tout	Non, pas du tout	Non, pas du tout	Non, pas du tout	Non, pas du tout	4
88	1980-01-01 00:00:00	36	fr	65719845	Féminin	43	Uniquement de l'orthodontie	Normandie	50	> 8h/jour	Non	Non	Non	Oui	Utilisation pour les soins AVEC aérosols	Je n'en utilisais pas	Utilisation systématique pour tous les soins	Utilisation systématique pour tous les soins	Je n'en utilisais pas	Je n'en utilisais pas	Je n'en utilisais pas	Je réalisais systématiquement un lavage par friction hydro-alcoolique entre chaque patient	Je le mettais uniquement lors des soins au fauteuil	Je le changeais 1 fois par jour (à la pause de midi par exemple, sauf en cas de souillure)	Non	Non	Non	Non	Non	Oui	Non	Non	Non		Oui	3	30	60	10	0	Oui, tout à fait	Plutôt oui	Non, pas du tout	Non, pas du tout	Non, pas du tout	Non, pas du tout	Non, pas du tout	Non, pas du tout	5
90	1980-01-01 00:00:00	36	fr	1490362131	Masculin	48	Uniquement de l'orthodontie	Nouvelle-Aquitaine	40	> 8h/jour	Oui	Oui	Non	Non	Utilisation systématique pour tous les soins	Je n'en utilisais pas	Utilisation systématique pour tous les soins	Utilisation systématique pour tous les soins	Je n'en utilisais pas	Je n'en utilisais pas	Je n'en utilisais pas	Je réalisais systématiquement un lavage par friction hydro-alcoolique entre chaque patient	Je le mettais dès mon entrée dans le cabinet	Je le changeais 1 fois par jour (à la pause de midi par exemple, sauf en cas de souillure)	Non	Non	Non	Non	Non	Oui	Non	Non	Non		Oui	2	20	75	5	0	Oui, tout à fait	Non, pas du tout	Plutôt oui	Non, pas du tout	Non, pas du tout	Non, pas du tout	Non, pas du tout	Non, pas du tout	4
92	1980-01-01 00:00:00	36	fr	583051920	Féminin	59	Uniquement de l'orthodontie	Occitanie	40	> 8h/jour	Oui	Non	Non	Non	Utilisation systématique pour tous les soins	Je n'en utilisais pas	Utilisation systématique pour tous les soins	Utilisation systématique pour tous les soins	Je n'en utilisais pas	Je n'en utilisais pas	Je n'en utilisais pas	Je réalisais systématiquement un lavage par friction hydro-alcoolique entre chaque patient	Je le mettais uniquement lors des soins au fauteuil	Je gardais le même toute la journée (sauf en cas de souillure)	Non	Non	Non	Non	Non	Oui	Non	Non	Non		Oui	3	30	60	10	0	Oui, tout à fait	Non, pas du tout	Oui, tout à fait	Non, pas du tout	Non, pas du tout	Non, pas du tout	Plutôt non	Non, pas du tout	3
93	1980-01-01 00:00:00	36	fr	122226476	Féminin	37	Uniquement de l'orthodontie	Occitanie	50	> 8h/jour	Non	Oui	Non	Non	Utilisation systématique pour tous les soins	Je n'en utilisais pas	Utilisation systématique pour tous les soins	Utilisation systématique pour tous les soins	Je n'en utilisais pas	Je n'en utilisais pas	Je n'en utilisais pas	Je réalisais systématiquement un lavage au savon doux entre chaque patient	Je le mettais uniquement lors des soins au fauteuil	Je le changeais 1 fois par jour (à la pause de midi par exemple, sauf en cas de souillure)	Non	Non	Non	Non	Oui	Oui	Non	Non	Non		Oui	5	25	70	5	0	Oui, tout à fait	Oui, tout à fait	Plutôt oui	Plutôt non	Non, pas du tout	Non, pas du tout	Plutôt non	Non, pas du tout	4
94	1980-01-01 00:00:00	36	fr	1902286906	Féminin	35	Uniquement de l'orthodontie	Pays de la Loire	40	7 à 8h/jour	Oui	Non	Non	Non	Je n'en utilisais pas	Je n'en utilisais pas	Utilisation systématique pour tous les soins	Utilisation systématique pour tous les soins	Je n'en utilisais pas	Je n'en utilisais pas	Je n'en utilisais pas	Je réalisais systématiquement un lavage par friction hydro-alcoolique entre chaque patient	Je le mettais dès mon entrée dans le cabinet	Je gardais le même toute la journée (sauf en cas de souillure)	Non	Non	Non	Non	Non	Oui	Non	Non	Non		Oui	2	30	50	20	0	Oui, tout à fait	Plutôt oui	Plutôt oui	Non, pas du tout	Plutôt non	Plutôt non	Plutôt non	Plutôt non	3
95	1980-01-01 00:00:00	36	fr	888755131	Masculin	49	Uniquement de l'orthodontie	Île-de-France	55	> 8h/jour	Oui	Oui	Oui	Oui	Utilisation systématique pour tous les soins	Je n'en utilisais pas	Utilisation systématique pour tous les soins	Utilisation systématique pour tous les soins	Je n'en utilisais pas	Je n'en utilisais pas	Je n'en utilisais pas	Je réalisais systématiquement un lavage au savon doux puis par friction hydro-alcoolique entre chaque patient	Je le mettais uniquement lors des soins au fauteuil	Je le changeais entre chaque patient	Non	Non	Oui	Non	Oui	Oui	Non	Oui	Non		Non		40	50	10	0	Oui, tout à fait	Non, pas du tout	Non, pas du tout	Non, pas du tout	Non, pas du tout	Non, pas du tout	Non, pas du tout	Non, pas du tout	1
96	1980-01-01 00:00:00	36	fr	746236496	Féminin	50	Uniquement de l'orthodontie	Auvergne-Rhône-Alpes	25	7 à 8h/jour	Oui	Non	Non	Non	Utilisation systématique pour tous les soins	Je n'en utilisais pas	Utilisation systématique pour tous les soins	Utilisation systématique pour tous les soins	Je n'en utilisais pas	Je n'en utilisais pas	Je n'en utilisais pas	Je réalisais systématiquement un lavage au savon doux entre chaque patient	Je le mettais uniquement lors des soins au fauteuil	Je gardais le même toute la journée (sauf en cas de souillure)	Non	Non	Non	Non	Non	Oui	Non	Non	Non		Non		30	60	10	0	Oui, tout à fait	Plutôt oui	Plutôt oui	Non, pas du tout	Plutôt non	Plutôt non	Plutôt oui	Plutôt oui	3
97	1980-01-01 00:00:00	36	fr	500387277	Féminin	59	Uniquement de l'orthodontie	Île-de-France	30	> 8h/jour	Oui	Oui	Oui	Non	Utilisation pour les soins AVEC aérosols	Utilisation pour les soins AVEC aérosols	Utilisation systématique pour tous les soins	Je n'en utilisais pas	Utilisation systématique pour tous les soins	Je n'en utilisais pas	Je n'en utilisais pas	Je réalisais systématiquement un lavage au savon doux entre chaque patient	Je le mettais dès mon entrée dans le cabinet	Je le changeais 1 fois par jour (à la pause de midi par exemple, sauf en cas de souillure)	Non	Oui	Oui	Oui	Non	Non	Non	Non	Non	Nocospray	Non		10	80	10	0	Oui, tout à fait	Plutôt oui	Oui, tout à fait	Non, pas du tout	Non, pas du tout	Non, pas du tout	Non, pas du tout	Non, pas du tout	3
98	1980-01-01 00:00:00	36	fr	948802619	Féminin	48	Uniquement de l'orthodontie	Grand Est	55	> 8h/jour	Oui	Non	Non	Non	Utilisation systématique pour tous les soins	Je n'en utilisais pas	Utilisation systématique pour tous les soins	Utilisation systématique pour tous les soins	Je n'en utilisais pas	Je n'en utilisais pas	Je n'en utilisais pas	Je n'avais pas de routine concernant le lavage des mains	Je le mettais uniquement lors des soins au fauteuil	Je le changeais 1 fois par jour (à la pause de midi par exemple, sauf en cas de souillure)	Non	Non	Non	Non	Non	Oui	Non	Non	Non		Oui	2	30	70	0	0	Sans opinion	Plutôt oui	Oui, tout à fait	Sans opinion	Plutôt non	Non, pas du tout	Plutôt non	Plutôt non	5
100	1980-01-01 00:00:00	36	fr	358224713	Masculin	40	Uniquement de l'orthodontie	Bretagne	50	7 à 8h/jour	Oui	Non	Non	Non	Utilisation pour les soins SANS aérosols	Utilisation pour les soins AVEC aérosols	Utilisation systématique pour tous les soins	Utilisation systématique pour tous les soins	Je n'en utilisais pas	Je n'en utilisais pas	Je n'en utilisais pas	Je réalisais systématiquement un lavage au savon doux entre chaque patient	Je le mettais uniquement lors des soins au fauteuil	Je le changeais 2 fois ou plus par jour (et en cas de souillure)	Non	Non	Oui	Non	Non	Oui	Oui	Non	Non		Non		30	60	10	0	Plutôt oui	Oui, tout à fait	Oui, tout à fait	Plutôt oui	Non, pas du tout	Non, pas du tout	Plutôt non	Plutôt non	4
101	1980-01-01 00:00:00	36	fr	705204694	Féminin	37	Uniquement de l'orthodontie	Pays de la Loire	60	7 à 8h/jour	Oui	Oui	Oui	Non	Utilisation pour les soins AVEC aérosols	Je n'en utilisais pas	Utilisation systématique pour tous les soins	Utilisation systématique pour tous les soins	Je n'en utilisais pas	Je n'en utilisais pas	Je n'en utilisais pas	Je réalisais systématiquement un lavage par friction hydro-alcoolique entre chaque patient	Je le mettais uniquement lors des soins au fauteuil	Je le changeais 2 fois ou plus par jour (et en cas de souillure)	Non	Non	Oui	Non	Non	Oui	Non	Non	Non		Non		30	50	0	20	Oui, tout à fait	Plutôt oui	Plutôt oui	Non, pas du tout	Non, pas du tout	Plutôt oui	Oui, tout à fait	Plutôt oui	5
103	1980-01-01 00:00:00	36	fr	848247039	Masculin	34	Uniquement de l'orthodontie	Grand Est	30	> 8h/jour	Oui	Oui	Non	Non	Utilisation pour les soins AVEC aérosols	Je n'en utilisais pas	Utilisation systématique pour tous les soins	Utilisation systématique pour tous les soins	Je n'en utilisais pas	Je n'en utilisais pas	Je n'en utilisais pas	Je réalisais systématiquement un lavage par friction hydro-alcoolique entre chaque patient	Je le mettais uniquement lors des soins au fauteuil	Je le changeais 1 fois par jour (à la pause de midi par exemple, sauf en cas de souillure)	Non	Non	Oui	Non	Non	Oui	Non	Oui	Non		Oui	1	12	80	8	0	Oui, tout à fait	Plutôt oui	Plutôt oui	Plutôt non	Non, pas du tout	Plutôt non	Plutôt oui	Plutôt oui	4
105	1980-01-01 00:00:00	36	fr	1790067445	Féminin	64	Uniquement de l'orthodontie	Bretagne	20	5 à 7h/jour	Oui	Non	Non	Non	Utilisation systématique pour tous les soins	Je n'en utilisais pas	Utilisation systématique pour tous les soins	Utilisation systématique pour tous les soins	Je n'en utilisais pas	Je n'en utilisais pas	Je n'en utilisais pas	Je réalisais systématiquement un lavage par friction hydro-alcoolique entre chaque patient	Je le mettais dès mon entrée dans le cabinet	Je le changeais 2 fois ou plus par jour (et en cas de souillure)	Oui	Oui	Oui	Non	Oui	Oui	Non	Oui	Non		Oui	2	50	48	2	0	Oui, tout à fait	Plutôt oui	Non, pas du tout	Non, pas du tout	Plutôt oui	Non, pas du tout	Non, pas du tout	Non, pas du tout	5
106	1980-01-01 00:00:00	36	fr	1466709828	Féminin	31	Uniquement de l'orthodontie		35	> 8h/jour	Oui	Oui	Oui	Non	Utilisation systématique pour tous les soins	Utilisation pour les soins AVEC aérosols	Utilisation systématique pour tous les soins	Je n'en utilisais pas	Utilisation systématique pour tous les soins	Utilisation systématique pour tous les soins	Utilisation systématique pour tous les soins	Je réalisais systématiquement un lavage par friction hydro-alcoolique entre chaque patient	Je le mettais dès mon entrée dans le cabinet	Je le changeais 2 fois ou plus par jour (et en cas de souillure)	Oui	Oui	Oui	Non	Non	Non	Non	Oui	Non		Non		18	50	30	2	Plutôt oui	Plutôt non	Plutôt oui	Plutôt non	Non, pas du tout	Non, pas du tout	Plutôt non	Plutôt non	3
108	1980-01-01 00:00:00	36	fr	1893815493	Masculin	48	Uniquement de l'orthodontie	Grand Est	70	> 8h/jour	Oui	Oui	Non	Non	Utilisation systématique pour tous les soins	Je n'en utilisais pas	Utilisation systématique pour tous les soins	Utilisation systématique pour tous les soins	Je n'en utilisais pas	Je n'en utilisais pas	Je n'en utilisais pas	Je n'avais pas de routine concernant le lavage des mains	Je le mettais uniquement lors des soins au fauteuil	Je le changeais 2 fois ou plus par jour (et en cas de souillure)	Non	Non	Non	Non	Non	Oui	Non	Oui	Non		Oui	1	10	60	30	0	Plutôt oui	Plutôt non	Plutôt non	Plutôt non	Plutôt non	Plutôt non	Plutôt non	Plutôt non	3
110	1980-01-01 00:00:00	36	fr	242402303	Féminin	49	Uniquement de l'orthodontie	Bretagne	40	> 8h/jour	Oui	Non	Non	Non	Utilisation systématique pour tous les soins	Je n'en utilisais pas	Utilisation systématique pour tous les soins	Utilisation systématique pour tous les soins	Je n'en utilisais pas	Je n'en utilisais pas	Je n'en utilisais pas	Je réalisais systématiquement un lavage par friction hydro-alcoolique entre chaque patient	Je le mettais uniquement lors des soins au fauteuil	Je le changeais 1 fois par jour (à la pause de midi par exemple, sauf en cas de souillure)	Non	Non	Non	Non	Oui	Oui	Non	Non	Non		Oui	1	20	80	0	0	Plutôt non	Plutôt non	Plutôt oui	Plutôt non	Non, pas du tout	Non, pas du tout	Non, pas du tout	Non, pas du tout	5
111	1980-01-01 00:00:00	36	fr	1364124624	Féminin	30	Uniquement de l'orthodontie	Grand Est	35	> 8h/jour	Oui	Non	Non	Non	Utilisation pour les soins AVEC aérosols	Je n'en utilisais pas	Utilisation systématique pour tous les soins	Utilisation systématique pour tous les soins	Je n'en utilisais pas	Je n'en utilisais pas	Je n'en utilisais pas	Je n'avais pas de routine concernant le lavage des mains	Je le mettais uniquement lors des soins au fauteuil	Je le changeais 1 fois par jour (à la pause de midi par exemple, sauf en cas de souillure)	Non	Oui	Oui	Non	Oui	Oui	Oui	Non	Non		Oui	2	15	55	30	0	Oui, tout à fait	Plutôt oui	Plutôt oui	Non, pas du tout	Sans opinion	Non, pas du tout	Non, pas du tout	Non, pas du tout	3
112	1980-01-01 00:00:00	36	fr	1817885642	Masculin	64	Uniquement de l'orthodontie	Pays de la Loire	45	> 8h/jour	Oui	Non	Non	Oui	Utilisation systématique pour tous les soins	Je n'en utilisais pas	Utilisation systématique pour tous les soins	Je n'en utilisais pas	Je n'en utilisais pas	Je n'en utilisais pas	Je n'en utilisais pas	Je n'avais pas de routine concernant le lavage des mains	Je le mettais uniquement lors des soins au fauteuil	Je gardais le même toute la journée (sauf en cas de souillure)	Non	Non	Non	Non	Non	Oui	Oui	Non	Non		Oui	1	30	70	0	0	Plutôt oui	Plutôt oui	Oui, tout à fait	Plutôt non	Non, pas du tout	Non, pas du tout	Non, pas du tout	Non, pas du tout	4
113	1980-01-01 00:00:00	36	fr	1492978641	Masculin	65	Uniquement de l'orthodontie	Centre-Val de Loire	50	> 8h/jour	Oui	Non	Oui	Non	Utilisation systématique pour tous les soins	Je n'en utilisais pas	Utilisation systématique pour tous les soins	Utilisation systématique pour tous les soins	Je n'en utilisais pas	Je n'en utilisais pas	Je n'en utilisais pas	Je réalisais systématiquement un lavage par friction hydro-alcoolique entre chaque patient	Je le mettais uniquement lors des soins au fauteuil	Je le changeais 1 fois par jour (à la pause de midi par exemple, sauf en cas de souillure)	Non	Non	Non	Non	Non	Oui	Oui	Non	Non		Oui	1	0	90	10	0	Oui, tout à fait	Plutôt oui	Plutôt oui	Sans opinion	Plutôt oui	Sans opinion	Plutôt oui	Plutôt oui	5
114	1980-01-01 00:00:00	36	fr	796179042	Féminin	54	Uniquement de l'orthodontie	Nouvelle-Aquitaine	30	7 à 8h/jour	Non	Non	Non	Oui	Utilisation systématique pour tous les soins	Je n'en utilisais pas	Utilisation systématique pour tous les soins	Utilisation systématique pour tous les soins	Je n'en utilisais pas	Je n'en utilisais pas	Je n'en utilisais pas	Je n'avais pas de routine concernant le lavage des mains	Je le mettais uniquement lors des soins au fauteuil	Je gardais le même toute la journée (sauf en cas de souillure)	Non	Non	Non	Non	Non	Oui	Non	Non	Non		Non		35	35	30	0	Plutôt oui	Oui, tout à fait	Oui, tout à fait	Non, pas du tout	Non, pas du tout	Non, pas du tout	Non, pas du tout	Non, pas du tout	4
115	1980-01-01 00:00:00	36	fr	1348567426	Masculin	50	Uniquement de l'orthodontie	Nouvelle-Aquitaine	26	> 8h/jour	Oui	Non	Non	Non	Utilisation systématique pour tous les soins	Je n'en utilisais pas	Utilisation systématique pour tous les soins	Utilisation systématique pour tous les soins	Je n'en utilisais pas	Je n'en utilisais pas	Je n'en utilisais pas	Je réalisais systématiquement un lavage au savon doux puis par friction hydro-alcoolique entre chaque patient	Je le mettais uniquement lors des soins au fauteuil	Je le changeais 1 fois par jour (à la pause de midi par exemple, sauf en cas de souillure)	Non	Non	Non	Non	Oui	Oui	Non	Non	Non		Oui	3	15	85	0	0	Plutôt oui	Plutôt non	Non, pas du tout	Non, pas du tout	Plutôt oui	Plutôt non	Plutôt oui	Sans opinion	4
116	1980-01-01 00:00:00	36	fr	1166206283	Féminin	39	Uniquement de l'orthodontie	Bretagne	28	7 à 8h/jour	Oui	Non	Non	Non	Je n'en utilisais pas	Je n'en utilisais pas	Utilisation systématique pour tous les soins	Utilisation systématique pour tous les soins	Je n'en utilisais pas	Je n'en utilisais pas	Je n'en utilisais pas	Je réalisais systématiquement un lavage par friction hydro-alcoolique entre chaque patient	Je le mettais uniquement lors des soins au fauteuil	Je le changeais 1 fois par jour (à la pause de midi par exemple, sauf en cas de souillure)	Non	Non	Non	Non	Non	Oui	Non	Non	Non		Oui	2	40	55	5	0	Plutôt oui	Non, pas du tout	Plutôt oui	Plutôt oui	Non, pas du tout	Non, pas du tout	Non, pas du tout	Non, pas du tout	4
117	1980-01-01 00:00:00	36	fr	346386953	Féminin	55	Uniquement de l'orthodontie	Auvergne-Rhône-Alpes	35	5 à 7h/jour	Oui	Oui	Oui	Non	Utilisation systématique pour tous les soins	Je n'en utilisais pas	Utilisation systématique pour tous les soins	Utilisation systématique pour tous les soins	Je n'en utilisais pas	Je n'en utilisais pas	Je n'en utilisais pas	Je n'avais pas de routine concernant le lavage des mains	Je le mettais uniquement lors des soins au fauteuil	Je le changeais 2 fois ou plus par jour (et en cas de souillure)	Non	Non	Non	Non	Non	Oui	Non	Non	Non		Non		20	79	1	0	Plutôt oui	Plutôt non	Plutôt oui	Plutôt non	Non, pas du tout	Non, pas du tout	Non, pas du tout	Non, pas du tout	4
121	1980-01-01 00:00:00	36	fr	21484555	Féminin	49	Uniquement de l'orthodontie	Hauts-de-France	30	> 8h/jour	Oui	Oui	Non	Non	Utilisation systématique pour tous les soins	Je n'en utilisais pas	Utilisation systématique pour tous les soins	Utilisation systématique pour tous les soins	Je n'en utilisais pas	Je n'en utilisais pas	Je n'en utilisais pas	Je réalisais systématiquement un lavage au savon doux entre chaque patient	Je le mettais uniquement lors des soins au fauteuil	Je le changeais 2 fois ou plus par jour (et en cas de souillure)	Non	Non	Non	Non	Non	Oui	Oui	Non	Non		Oui	2	30	70	0	0	Oui, tout à fait	Non, pas du tout	Non, pas du tout	Non, pas du tout	Non, pas du tout	Non, pas du tout	Non, pas du tout	Non, pas du tout	4
122	1980-01-01 00:00:00	36	fr	405158463	Féminin	56	Uniquement de l'orthodontie	Bretagne	40	7 à 8h/jour	Oui	Oui	Oui	Non	Utilisation systématique pour tous les soins	Je n'en utilisais pas	Utilisation systématique pour tous les soins	Utilisation systématique pour tous les soins	Je n'en utilisais pas	Je n'en utilisais pas	Je n'en utilisais pas	Je réalisais systématiquement un lavage par friction hydro-alcoolique entre chaque patient	Je le mettais uniquement lors des soins au fauteuil	Je le changeais 2 fois ou plus par jour (et en cas de souillure)	Non	Non	Non	Non	Non	Oui	Non	Non	Non		Oui	1	50	48	1	1	Oui, tout à fait	Non, pas du tout	Non, pas du tout	Non, pas du tout	Plutôt non	Plutôt oui	Oui, tout à fait	Plutôt oui	5
125	1980-01-01 00:00:00	36	fr	457870055	Féminin	48	Uniquement de l'orthodontie	Provence-Alpes-Côtes d'Azur	60	7 à 8h/jour	Non	Non	Non	Oui	Je n'en utilisais pas	Je n'en utilisais pas	Utilisation systématique pour tous les soins	Utilisation systématique pour tous les soins	Je n'en utilisais pas	Je n'en utilisais pas	Je n'en utilisais pas	Je réalisais systématiquement un lavage par friction hydro-alcoolique entre chaque patient	Je le mettais uniquement lors des soins au fauteuil	Je le changeais 1 fois par jour (à la pause de midi par exemple, sauf en cas de souillure)	Non	Non	Non	Non	Non	Oui	Non	Oui	Non		Non		40	60	0	0	Plutôt oui	Sans opinion	Plutôt oui	Plutôt non	Non, pas du tout	Non, pas du tout	Non, pas du tout	Sans opinion	4
126	1980-01-01 00:00:00	36	fr	54440566	Féminin	41	Uniquement de l'orthodontie	Hauts-de-France	50	> 8h/jour	Oui	Oui	Oui	Non	Je n'en utilisais pas	Je n'en utilisais pas	Utilisation systématique pour tous les soins	Utilisation systématique pour tous les soins	Je n'en utilisais pas	Je n'en utilisais pas	Je n'en utilisais pas	Je réalisais systématiquement un lavage par friction hydro-alcoolique entre chaque patient	Je le mettais uniquement lors des soins au fauteuil	Je le changeais 1 fois par jour (à la pause de midi par exemple, sauf en cas de souillure)	Non	Non	Non	Non	Non	Non	Non	Oui	Non		Oui	4	20	78	2	0	Plutôt non	Non, pas du tout	Plutôt non	Plutôt non	Non, pas du tout	Non, pas du tout	Non, pas du tout	Non, pas du tout	5
127	1980-01-01 00:00:00	36	fr	2016630480	Féminin	33	Uniquement de l'orthodontie	Auvergne-Rhône-Alpes	60	7 à 8h/jour	Oui	Non	Oui	Non	Utilisation systématique pour tous les soins	Utilisation pour les soins AVEC aérosols	Utilisation systématique pour tous les soins	Utilisation systématique pour tous les soins	Je n'en utilisais pas	Je n'en utilisais pas	Je n'en utilisais pas	Je n'avais pas de routine concernant le lavage des mains	Je le mettais dès mon entrée dans le cabinet	Je le changeais 2 fois ou plus par jour (et en cas de souillure)	Non	Non	Oui	Oui	Oui	Non	Oui	Non	Non		Non		40	60	0	0	Oui, tout à fait	Oui, tout à fait	Oui, tout à fait	Non, pas du tout	Plutôt non	Plutôt non	Plutôt non	Plutôt non	5
128	1980-01-01 00:00:00	36	fr	1515142442	Féminin	25	Uniquement de l'orthodontie	Bretagne	35	> 8h/jour	Non	Non	Non	Oui	Utilisation pour les soins AVEC aérosols	Je n'en utilisais pas	Utilisation systématique pour tous les soins	Utilisation systématique pour tous les soins	Je n'en utilisais pas	Je n'en utilisais pas	Je n'en utilisais pas	Je réalisais systématiquement un lavage par friction hydro-alcoolique entre chaque patient	Je le mettais uniquement lors des soins au fauteuil	Je le changeais 1 fois par jour (à la pause de midi par exemple, sauf en cas de souillure)	Non	Non	Non	Non	Non	Oui	Non	Oui	Non		Oui	2	30	70	0	0	Oui, tout à fait	Plutôt oui	Oui, tout à fait	Plutôt oui	Non, pas du tout	Non, pas du tout	Non, pas du tout	Non, pas du tout	5
129	1980-01-01 00:00:00	36	fr	479079551	Masculin	38	Uniquement de l'orthodontie	Bourgogne-Franche-Comté	70	> 8h/jour	Oui	Oui	Non	Non	Utilisation systématique pour tous les soins	Je n'en utilisais pas	Utilisation systématique pour tous les soins	Utilisation pour les soins AVEC aérosols	Je n'en utilisais pas	Je n'en utilisais pas	Je n'en utilisais pas	Je réalisais systématiquement un lavage par friction hydro-alcoolique entre chaque patient	Je le mettais uniquement lors des soins au fauteuil	Je le changeais entre chaque patient	Non	Oui	Oui	Non	Oui	Oui	Non	Oui	Non		Oui	2	15	65	20	0	Plutôt oui	Plutôt non	Oui, tout à fait	Plutôt non	Plutôt non	Non, pas du tout	Non, pas du tout	Sans opinion	3
131	1980-01-01 00:00:00	36	fr	586992290	Masculin	28	Uniquement de l'orthodontie	Île-de-France	30	7 à 8h/jour	Oui	Oui	Non	Non	Je n'en utilisais pas	Je n'en utilisais pas	Utilisation systématique pour tous les soins	Utilisation systématique pour tous les soins	Je n'en utilisais pas	Je n'en utilisais pas	Je n'en utilisais pas	Je réalisais systématiquement un lavage par friction hydro-alcoolique entre chaque patient	Je le mettais uniquement lors des soins au fauteuil	Je le changeais 1 fois par jour (à la pause de midi par exemple, sauf en cas de souillure)	Non	Non	Non	Non	Non	Oui	Non	Oui	Non		Oui		40	50	10	0	Oui, tout à fait	Non, pas du tout	Plutôt oui	Sans opinion	Non, pas du tout	Plutôt non	Plutôt oui	Plutôt oui	3
133	1980-01-01 00:00:00	36	fr	283468352	Féminin	39	Uniquement de l'orthodontie	Auvergne-Rhône-Alpes	40	7 à 8h/jour	Oui	Non	Non	Non	Utilisation systématique pour tous les soins	Je n'en utilisais pas	Utilisation systématique pour tous les soins	Utilisation systématique pour tous les soins	Je n'en utilisais pas	Je n'en utilisais pas	Je n'en utilisais pas	Je réalisais systématiquement un lavage au savon doux entre chaque patient	Je le mettais uniquement lors des soins au fauteuil	Je le changeais 2 fois ou plus par jour (et en cas de souillure)	Non	Non	Oui	Oui	Non	Oui	Non	Oui	Non		Non		10	80	10	0	Plutôt non	Plutôt non	Plutôt non	Sans opinion	Plutôt non	Plutôt non	Plutôt non	Plutôt non	4
135	1980-01-01 00:00:00	36	fr	1345525709	Masculin	35	Omnipratique avec quelques actes d'orthodontie	Hauts-de-France	30	> 8h/jour	Oui	Oui	Non	Non	Utilisation systématique pour tous les soins	Utilisation systématique pour tous les soins	Utilisation systématique pour tous les soins	Utilisation systématique pour tous les soins	Utilisation pour les soins AVEC aérosols	Je n'en utilisais pas	Utilisation systématique pour tous les soins	Je réalisais systématiquement un lavage au savon doux puis par friction hydro-alcoolique entre chaque patient	Je le mettais dès mon entrée dans le cabinet	Je gardais le même toute la journée (sauf en cas de souillure)	Non	Non	Oui	Non	Non	Oui	Non	Oui	Non		Oui	2	30	65	5	0	Oui, tout à fait	Plutôt oui	Oui, tout à fait	Non, pas du tout	Non, pas du tout	Non, pas du tout	Non, pas du tout	Non, pas du tout	3
137	1980-01-01 00:00:00	36	fr	2054947354	Féminin	30	Uniquement de l'orthodontie	Nouvelle-Aquitaine	40	> 8h/jour	Oui	Non	Non	Non	Je n'en utilisais pas	Je n'en utilisais pas	Utilisation systématique pour tous les soins	Utilisation systématique pour tous les soins	Je n'en utilisais pas	Je n'en utilisais pas	Je n'en utilisais pas	Je réalisais systématiquement un lavage au savon doux entre chaque patient	Je le mettais uniquement lors des soins au fauteuil	Je le changeais 2 fois ou plus par jour (et en cas de souillure)	Non	Non	Non	Non	Non	Oui	Non	Oui	Non		Oui	2	15	50	25	10	Oui, tout à fait	Oui, tout à fait	Oui, tout à fait	Plutôt non	Non, pas du tout	Non, pas du tout	Non, pas du tout	Non, pas du tout	5
138	1980-01-01 00:00:00	36	fr	1584963639	Masculin	28	Uniquement de l'orthodontie	Nouvelle-Aquitaine	50	> 8h/jour	Oui	Oui	Non	Non	Utilisation pour les soins AVEC aérosols	Je n'en utilisais pas	Utilisation systématique pour tous les soins	Utilisation systématique pour tous les soins	Je n'en utilisais pas	Je n'en utilisais pas	Je n'en utilisais pas	Je réalisais systématiquement un lavage par friction hydro-alcoolique entre chaque patient	Je le mettais uniquement lors des soins au fauteuil	Je le changeais 1 fois par jour (à la pause de midi par exemple, sauf en cas de souillure)	Non	Non	Oui	Non	Non	Oui	Non	Oui	Non		Non		10	70	20	0	Plutôt oui	Plutôt oui	Plutôt non	Plutôt non	Non, pas du tout	Non, pas du tout	Non, pas du tout	Non, pas du tout	2
139	1980-01-01 00:00:00	36	fr	831923538	Féminin	55	Uniquement de l'orthodontie	Occitanie	40	> 8h/jour	Non	Non	Non	Oui	Je n'en utilisais pas	Utilisation systématique pour tous les soins	Utilisation systématique pour tous les soins	Je n'en utilisais pas	Je n'en utilisais pas	Utilisation systématique pour tous les soins	Je n'en utilisais pas	Je réalisais systématiquement un lavage par friction hydro-alcoolique entre chaque patient	Je le mettais uniquement lors des soins au fauteuil	Je le changeais 2 fois ou plus par jour (et en cas de souillure)	Non	Non	Non	Non	Non	Oui	Non	Non	Non		Oui	2	5	80	10	5	Oui, tout à fait	Plutôt non	Oui, tout à fait	Non, pas du tout	Plutôt non	Non, pas du tout	Plutôt non	Plutôt non	2
140	1980-01-01 00:00:00	36	fr	556150569	Féminin	34	Uniquement de l'orthodontie	Bretagne	60	> 8h/jour	Non	Non	Non	Oui	Je n'en utilisais pas	Je n'en utilisais pas	Utilisation systématique pour tous les soins	Utilisation systématique pour tous les soins	Je n'en utilisais pas	Je n'en utilisais pas	Je n'en utilisais pas	Je réalisais systématiquement un lavage par friction hydro-alcoolique entre chaque patient	Je le mettais uniquement lors des soins au fauteuil	Je le changeais 1 fois par jour (à la pause de midi par exemple, sauf en cas de souillure)	Non	Non	Non	Non	Non	Oui	Non	Oui	Non		Oui	2	30	50	20	0	Oui, tout à fait	Non, pas du tout	Non, pas du tout	Non, pas du tout	Non, pas du tout	Non, pas du tout	Non, pas du tout	Non, pas du tout	3
142	1980-01-01 00:00:00	36	fr	636804147	Féminin	33	Uniquement de l'orthodontie	Occitanie	40	> 8h/jour	Non	Non	Non	Oui	Utilisation systématique pour tous les soins	Je n'en utilisais pas	Utilisation systématique pour tous les soins	Utilisation systématique pour tous les soins	Je n'en utilisais pas	Je n'en utilisais pas	Je n'en utilisais pas	Je réalisais systématiquement un lavage par friction hydro-alcoolique entre chaque patient	Je le mettais uniquement lors des soins au fauteuil	Je gardais le même toute la journée (sauf en cas de souillure)	Non	Non	Non	Non	Oui	Non	Non	Non	Non		Oui	3	20	50	30	0	Non, pas du tout	Plutôt oui	Oui, tout à fait	Plutôt non	Non, pas du tout	Non, pas du tout	Non, pas du tout	Non, pas du tout	5
144	1980-01-01 00:00:00	36	fr	1617929566	Féminin	31	Uniquement de l'orthodontie	Île-de-France	40	7 à 8h/jour	Oui	Non	Non	Non	Je n'en utilisais pas	Utilisation pour les soins AVEC aérosols	Utilisation systématique pour tous les soins	Utilisation systématique pour tous les soins	Je n'en utilisais pas	Je n'en utilisais pas	Je n'en utilisais pas	Je réalisais systématiquement un lavage par friction hydro-alcoolique entre chaque patient	Je le mettais dès mon entrée dans le cabinet	Je le changeais 1 fois par jour (à la pause de midi par exemple, sauf en cas de souillure)	Non	Oui	Non	Non	Non	Oui	Oui	Non	Non		Oui	1	20	60	20	0	Oui, tout à fait	Plutôt oui	Plutôt oui	Non, pas du tout	Plutôt non	Plutôt non	Sans opinion	Plutôt oui	4
145	1980-01-01 00:00:00	36	fr	1784925144	Féminin	40	Uniquement de l'orthodontie	Grand Est	60	7 à 8h/jour	Oui	Non	Non	Non	Je n'en utilisais pas	Je n'en utilisais pas	Utilisation systématique pour tous les soins	Utilisation systématique pour tous les soins	Je n'en utilisais pas	Je n'en utilisais pas	Je n'en utilisais pas	Je réalisais systématiquement un lavage par friction hydro-alcoolique entre chaque patient	Je le mettais uniquement lors des soins au fauteuil	Je le changeais 1 fois par jour (à la pause de midi par exemple, sauf en cas de souillure)	Non	Non	Non	Non	Non	Oui	Non	Non	Non		Oui	2	25	60	15	0	Plutôt oui	Plutôt non	Plutôt non	Plutôt non	Plutôt non	Plutôt non	Sans opinion	Plutôt oui	4
146	1980-01-01 00:00:00	36	fr	1657296704	Masculin	56	Uniquement de l'orthodontie	Auvergne-Rhône-Alpes	30	< 5h/jour	Oui	Oui	Non	Non	Utilisation systématique pour tous les soins	Je n'en utilisais pas	Utilisation systématique pour tous les soins	Utilisation systématique pour tous les soins	Je n'en utilisais pas	Je n'en utilisais pas	Je n'en utilisais pas	Je réalisais systématiquement un lavage par friction hydro-alcoolique entre chaque patient	Je le mettais uniquement lors des soins au fauteuil	Je le changeais 2 fois ou plus par jour (et en cas de souillure)	Non	Non	Non	Non	Non	Oui	Non	Non	Non		Non		30	60	10	0	Plutôt oui	Non, pas du tout	Plutôt oui	Plutôt oui	Plutôt non	Plutôt non	Plutôt oui	Plutôt oui	2
147	1980-01-01 00:00:00	36	fr	1191325217	Féminin	50	Uniquement de l'orthodontie	Occitanie	50	> 8h/jour	Oui	Oui	Oui	Non	Utilisation pour les soins AVEC aérosols	Utilisation pour les soins AVEC aérosols	Utilisation systématique pour tous les soins	Je n'en utilisais pas	Utilisation systématique pour tous les soins	Je n'en utilisais pas	Je n'en utilisais pas	Je réalisais systématiquement un lavage par friction hydro-alcoolique entre chaque patient	Je le mettais uniquement lors des soins au fauteuil	Je le changeais 2 fois ou plus par jour (et en cas de souillure)	Non	Non	Non	Non	Oui	Oui	Non	Oui	Non		Oui	2	19	80	1	0	Sans opinion	Sans opinion	Plutôt oui	Plutôt oui	Non, pas du tout	Non, pas du tout	Non, pas du tout	Non, pas du tout	3
148	1980-01-01 00:00:00	36	fr	122109758	Féminin	30	Uniquement de l'orthodontie	Grand Est	15	5 à 7h/jour	Oui	Non	Non	Non	Utilisation systématique pour tous les soins	Je n'en utilisais pas	Utilisation systématique pour tous les soins	Utilisation systématique pour tous les soins	Je n'en utilisais pas	Je n'en utilisais pas	Je n'en utilisais pas	Je réalisais systématiquement un lavage par friction hydro-alcoolique entre chaque patient	Je le mettais dès mon entrée dans le cabinet	Je le changeais 1 fois par jour (à la pause de midi par exemple, sauf en cas de souillure)	Non	Non	Non	Non	Oui	Non	Oui	Non	Non		Oui	4	30	70	0	0	Oui, tout à fait	Plutôt non	Non, pas du tout	Non, pas du tout	Non, pas du tout	Non, pas du tout	Plutôt oui	Plutôt oui	4
149	1980-01-01 00:00:00	36	fr	1755687478	Masculin	33	Uniquement de l'orthodontie	Île-de-France	30	7 à 8h/jour	Non	Oui	Non	Oui	Utilisation systématique pour tous les soins	Utilisation systématique pour tous les soins	Utilisation systématique pour tous les soins	Utilisation systématique pour tous les soins	Je n'en utilisais pas	Je n'en utilisais pas	Je n'en utilisais pas	Je n'avais pas de routine concernant le lavage des mains	Je le mettais dès mon entrée dans le cabinet	Je gardais le même toute la journée (sauf en cas de souillure)	Non	Non	Non	Non	Non	Oui	Non	Oui	Non		Non		35	40	25	0	Oui, tout à fait	Non, pas du tout	Plutôt oui	Non, pas du tout	Non, pas du tout	Non, pas du tout	Plutôt non	Non, pas du tout	4
151	1980-01-01 00:00:00	36	fr	455751481	Féminin	42	Uniquement de l'orthodontie	Occitanie	50	> 8h/jour	Oui	Non	Non	Non	Utilisation systématique pour tous les soins	Je n'en utilisais pas	Utilisation systématique pour tous les soins	Utilisation systématique pour tous les soins	Je n'en utilisais pas	Je n'en utilisais pas	Utilisation pour les soins AVEC aérosols	Je réalisais systématiquement un lavage au savon doux entre chaque patient	Je le mettais uniquement lors des soins au fauteuil	Je le changeais 2 fois ou plus par jour (et en cas de souillure)	Non	Non	Non	Non	Oui	Oui	Non	Oui	Non		Oui	2	30	70	0	0	Oui, tout à fait	Plutôt non	Plutôt non	Non, pas du tout	Non, pas du tout	Non, pas du tout	Non, pas du tout	Non, pas du tout	4
152	1980-01-01 00:00:00	36	fr	155738260	Masculin	28	Uniquement de l'orthodontie	Nouvelle-Aquitaine	30	7 à 8h/jour	Oui	Non	Non	Non	Utilisation systématique pour tous les soins	Je n'en utilisais pas	Utilisation systématique pour tous les soins	Utilisation systématique pour tous les soins	Je n'en utilisais pas	Je n'en utilisais pas	Je n'en utilisais pas	Je n'avais pas de routine concernant le lavage des mains	Je le mettais uniquement lors des soins au fauteuil	Je le changeais 1 fois par jour (à la pause de midi par exemple, sauf en cas de souillure)	Non	Non	Oui	Non	Non	Non	Non	Oui	Non		Oui	2	20	75	5	0	Oui, tout à fait	Oui, tout à fait	Oui, tout à fait	Sans opinion	Plutôt non	Plutôt non	Plutôt oui	Sans opinion	4
153	1980-01-01 00:00:00	36	fr	58631817	Féminin	45	Uniquement de l'orthodontie	Île-de-France	30	5 à 7h/jour	Oui	Non	Non	Non	Utilisation pour les soins AVEC aérosols	Je n'en utilisais pas	Utilisation systématique pour tous les soins	Utilisation pour les soins AVEC aérosols	Je n'en utilisais pas	Je n'en utilisais pas	Je n'en utilisais pas	Je réalisais systématiquement un lavage par friction hydro-alcoolique entre chaque patient	Je le mettais uniquement lors des soins au fauteuil	Je gardais le même toute la journée (sauf en cas de souillure)	Non	Non	Non	Non	Non	Oui	Non	Non	Non		Oui	1	40	55	5	0	Oui, tout à fait	Oui, tout à fait	Oui, tout à fait	Non, pas du tout	Sans opinion	Sans opinion	Oui, tout à fait	Plutôt oui	4
154	1980-01-01 00:00:00	36	fr	1349960567	Féminin	35	Uniquement de l'orthodontie	Provence-Alpes-Côtes d'Azur	40	> 8h/jour	Oui	Non	Non	Non	Je n'en utilisais pas	Je n'en utilisais pas	Utilisation systématique pour tous les soins	Utilisation pour les soins AVEC aérosols	Je n'en utilisais pas	Je n'en utilisais pas	Je n'en utilisais pas	Je réalisais systématiquement un lavage par friction hydro-alcoolique entre chaque patient	Je le mettais uniquement lors des soins au fauteuil	Je gardais le même toute la journée (sauf en cas de souillure)	Non	Non	Non	Non	Non	Oui	Non	Non	Non		Non		60	40	0	0	Oui, tout à fait	Plutôt non	Plutôt non	Non, pas du tout	Plutôt non	Non, pas du tout	Plutôt non	Plutôt non	5
155	1980-01-01 00:00:00	36	fr	1508767555	Féminin	37	Uniquement de l'orthodontie	Provence-Alpes-Côtes d'Azur	15	7 à 8h/jour	Non	Non	Non	Oui	Je n'en utilisais pas	Je n'en utilisais pas	Utilisation systématique pour tous les soins	Utilisation systématique pour tous les soins	Je n'en utilisais pas	Je n'en utilisais pas	Je n'en utilisais pas	Je n'avais pas de routine concernant le lavage des mains	Je le mettais uniquement lors des soins au fauteuil	Je le changeais 2 fois ou plus par jour (et en cas de souillure)	Non	Non	Non	Non	Non	Oui	Non	Non	Non		Oui	3	40	30	30	0	Oui, tout à fait	Plutôt oui	Oui, tout à fait	Non, pas du tout	Non, pas du tout	Non, pas du tout	Non, pas du tout	Non, pas du tout	1
156	1980-01-01 00:00:00	36	fr	1702488294	Féminin	56	Uniquement de l'orthodontie	Île-de-France	35	< 5h/jour	Oui	Non	Non	Non	Utilisation systématique pour tous les soins	Je n'en utilisais pas	Utilisation systématique pour tous les soins	Utilisation systématique pour tous les soins	Je n'en utilisais pas	Je n'en utilisais pas	Je n'en utilisais pas	Je réalisais systématiquement un lavage au savon doux entre chaque patient	Je le mettais uniquement lors des soins au fauteuil	Je le changeais 1 fois par jour (à la pause de midi par exemple, sauf en cas de souillure)	Non	Non	Non	Non	Non	Oui	Non	Non	Non		Non		18	80	2	0	Oui, tout à fait	Non, pas du tout	Plutôt oui	Non, pas du tout	Non, pas du tout	Non, pas du tout	Non, pas du tout	Non, pas du tout	1
157	1980-01-01 00:00:00	36	fr	279813216	Féminin	58	Uniquement de l'orthodontie	Auvergne-Rhône-Alpes	28	7 à 8h/jour	Oui	Non	Non	Non	Utilisation systématique pour tous les soins	Je n'en utilisais pas	Utilisation systématique pour tous les soins	Utilisation systématique pour tous les soins	Je n'en utilisais pas	Je n'en utilisais pas	Je n'en utilisais pas	Je réalisais systématiquement un lavage au savon doux entre chaque patient	Je le mettais uniquement lors des soins au fauteuil	Je le changeais 1 fois par jour (à la pause de midi par exemple, sauf en cas de souillure)	Non	Non	Non	Non	Non	Oui	Non	Oui	Non		Oui	1	15	80	5	0	Plutôt oui	Plutôt non	Plutôt non	Plutôt non	Non, pas du tout	Non, pas du tout	Plutôt non	Plutôt non	2
160	1980-01-01 00:00:00	36	fr	89098745	Féminin	54	Uniquement de l'orthodontie	Provence-Alpes-Côtes d'Azur	30	> 8h/jour	Oui	Non	Non	Non	Utilisation systématique pour tous les soins	Je n'en utilisais pas	Utilisation systématique pour tous les soins	Utilisation systématique pour tous les soins	Je n'en utilisais pas	Je n'en utilisais pas	Je n'en utilisais pas	Je réalisais systématiquement un lavage au savon doux entre chaque patient	Je le mettais uniquement lors des soins au fauteuil	Je le changeais 2 fois ou plus par jour (et en cas de souillure)	Non	Non	Non	Oui	Non	Oui	Non	Non	Non		Non		20	70	10	0	Plutôt oui	Plutôt oui	Oui, tout à fait	Non, pas du tout	Non, pas du tout	Non, pas du tout	Non, pas du tout	Non, pas du tout	4
161	1980-01-01 00:00:00	36	fr	1835038558	Masculin	38	Uniquement de l'orthodontie	Bretagne	40	7 à 8h/jour	Oui	Non	Non	Non	Utilisation systématique pour tous les soins	Je n'en utilisais pas	Utilisation systématique pour tous les soins	Utilisation systématique pour tous les soins	Je n'en utilisais pas	Je n'en utilisais pas	Je n'en utilisais pas	Je réalisais systématiquement un lavage par friction hydro-alcoolique entre chaque patient	Je le mettais uniquement lors des soins au fauteuil	Je gardais le même toute la journée (sauf en cas de souillure)	Non	Non	Non	Non	Non	Oui	Oui	Oui	Non		Oui	2	20	75	5	0	Plutôt oui	Plutôt non	Plutôt oui	Non, pas du tout	Plutôt oui	Plutôt oui	Oui, tout à fait	Oui, tout à fait	4
163	1980-01-01 00:00:00	36	fr	567129793	Féminin	59	Uniquement de l'orthodontie	Île-de-France	10	< 5h/jour	Non	Non	Non	Oui	Utilisation systématique pour tous les soins	Je n'en utilisais pas	Utilisation systématique pour tous les soins	Utilisation systématique pour tous les soins	Je n'en utilisais pas	Je n'en utilisais pas	Je n'en utilisais pas	Je réalisais systématiquement un lavage au savon doux entre chaque patient	Je le mettais uniquement lors des soins au fauteuil	Je le changeais entre chaque patient	Non	Non	Non	Non	Non	Oui	Non	Oui	Non		Non		10	30	60	0	Oui, tout à fait	Non, pas du tout	Non, pas du tout	Non, pas du tout	Non, pas du tout	Non, pas du tout	Non, pas du tout	Non, pas du tout	3
164	1980-01-01 00:00:00	36	fr	2072595121	Féminin	27	Uniquement de l'orthodontie	Bretagne	20	7 à 8h/jour	Oui	Non	Non	Non	Utilisation systématique pour tous les soins	Je n'en utilisais pas	Utilisation systématique pour tous les soins	Utilisation systématique pour tous les soins	Je n'en utilisais pas	Je n'en utilisais pas	Je n'en utilisais pas	Je réalisais systématiquement un lavage par friction hydro-alcoolique entre chaque patient	Je le mettais uniquement lors des soins au fauteuil	Je le changeais 1 fois par jour (à la pause de midi par exemple, sauf en cas de souillure)	Non	Oui	Non	Non	Non	Oui	Oui	Non	Non		Oui	2	30	65	5	0	Oui, tout à fait	Plutôt oui	Plutôt non	Non, pas du tout	Non, pas du tout	Non, pas du tout	Plutôt oui	Plutôt oui	5
166	1980-01-01 00:00:00	36	fr	1418106166	Masculin	42	Uniquement de l'orthodontie	Île-de-France	20	7 à 8h/jour	Oui	Oui	Oui	Non	Utilisation pour les soins AVEC aérosols	Je n'en utilisais pas	Utilisation systématique pour tous les soins	Utilisation pour les soins SANS aérosols	Utilisation pour les soins AVEC aérosols	Je n'en utilisais pas	Utilisation systématique pour tous les soins	Je réalisais systématiquement un lavage par friction hydro-alcoolique entre chaque patient	Je le mettais dès mon entrée dans le cabinet	Je le changeais 2 fois ou plus par jour (et en cas de souillure)	Oui	Non	Oui	Non	Non	Non	Non	Oui	Non		Non		20	70	10	0	Plutôt non	Plutôt oui	Oui, tout à fait	Oui, tout à fait	Plutôt non	Non, pas du tout	Plutôt non	Plutôt non	2
167	1980-01-01 00:00:00	36	fr	10364607	Féminin	60	Uniquement de l'orthodontie	Provence-Alpes-Côtes d'Azur	25	5 à 7h/jour	Oui	Oui	Non	Non	Utilisation systématique pour tous les soins	Je n'en utilisais pas	Utilisation systématique pour tous les soins	Utilisation systématique pour tous les soins	Je n'en utilisais pas	Je n'en utilisais pas	Je n'en utilisais pas	Je réalisais systématiquement un lavage au savon doux entre chaque patient	Je le mettais uniquement lors des soins au fauteuil	Je le changeais 1 fois par jour (à la pause de midi par exemple, sauf en cas de souillure)	Non	Non	Non	Non	Non	Oui	Non	Non	Non	aération par baies vitrées et fenêtres traversantes	Non		40	30	30	0	Oui, tout à fait	Plutôt non	Plutôt non	Non, pas du tout	Plutôt non	Plutôt non	Oui, tout à fait	Plutôt oui	4
170	1980-01-01 00:00:00	36	fr	2047270351	Masculin	48	Uniquement de l'orthodontie	Normandie	40	> 8h/jour	Oui	Oui	Oui	Non	Utilisation pour les soins AVEC aérosols	Je n'en utilisais pas	Utilisation systématique pour tous les soins	Utilisation systématique pour tous les soins	Je n'en utilisais pas	Je n'en utilisais pas	Je n'en utilisais pas	Je réalisais systématiquement un lavage par friction hydro-alcoolique entre chaque patient	Je le mettais dès mon entrée dans le cabinet	Je le changeais 1 fois par jour (à la pause de midi par exemple, sauf en cas de souillure)	Non	Non	Non	Non	Oui	Oui	Oui	Non	Non		Oui	3	15	75	10	0	Plutôt oui	Plutôt non	Plutôt oui	Plutôt non	Plutôt non	Plutôt oui	Plutôt oui	Plutôt oui	4
171	1980-01-01 00:00:00	36	fr	1391398202	Féminin	32	Uniquement de l'orthodontie	Pays de la Loire	35	7 à 8h/jour	Non	Non	Non	Oui	Utilisation systématique pour tous les soins	Je n'en utilisais pas	Utilisation systématique pour tous les soins	Utilisation systématique pour tous les soins	Je n'en utilisais pas	Je n'en utilisais pas	Je n'en utilisais pas	Je n'avais pas de routine concernant le lavage des mains	Je le mettais uniquement lors des soins au fauteuil	Je le changeais 1 fois par jour (à la pause de midi par exemple, sauf en cas de souillure)	Non	Non	Non	Non	Non	Oui	Oui	Non	Non		Oui	2	40	50	10	0	Oui, tout à fait	Plutôt oui	Plutôt oui	Non, pas du tout	Sans opinion	Non, pas du tout	Non, pas du tout	Sans opinion	3
173	1980-01-01 00:00:00	36	fr	754416164	Masculin	29	Uniquement de l'orthodontie	Auvergne-Rhône-Alpes	40	> 8h/jour	Oui	Non	Non	Non	Je n'en utilisais pas	Je n'en utilisais pas	Utilisation systématique pour tous les soins	Utilisation systématique pour tous les soins	Je n'en utilisais pas	Je n'en utilisais pas	Je n'en utilisais pas	Je réalisais systématiquement un lavage par friction hydro-alcoolique entre chaque patient	Je le mettais uniquement lors des soins au fauteuil	Je gardais le même toute la journée (sauf en cas de souillure)	Non	Non	Oui	Non	Non	Non	Oui	Non	Non		Non		15	70	15	0	Plutôt non	Oui, tout à fait	Oui, tout à fait	Plutôt non	Non, pas du tout	Non, pas du tout	Non, pas du tout	Non, pas du tout	4
174	1980-01-01 00:00:00	36	fr	1886863599	Féminin	48	Uniquement de l'orthodontie	Île-de-France	30	> 8h/jour	Non	Non	Non	Oui	Utilisation systématique pour tous les soins	Je n'en utilisais pas	Utilisation systématique pour tous les soins	Utilisation systématique pour tous les soins	Je n'en utilisais pas	Je n'en utilisais pas	Je n'en utilisais pas	Je n'avais pas de routine concernant le lavage des mains	Je le mettais uniquement lors des soins au fauteuil	Je gardais le même toute la journée (sauf en cas de souillure)	Non	Non	Non	Non	Non	Oui	Non	Oui	Non		Non		20	30	30	20	Oui, tout à fait	Non, pas du tout	Plutôt oui	Non, pas du tout	Plutôt non	Plutôt non	Plutôt oui	Plutôt non	5
175	1980-01-01 00:00:00	36	fr	1104141021	Féminin	30	Uniquement de l'orthodontie	Provence-Alpes-Côtes d'Azur	45	> 8h/jour	Oui	Non	Non	Non	Utilisation pour les soins AVEC aérosols	Je n'en utilisais pas	Utilisation systématique pour tous les soins	Utilisation systématique pour tous les soins	Je n'en utilisais pas	Je n'en utilisais pas	Je n'en utilisais pas	Je n'avais pas de routine concernant le lavage des mains	Je le mettais dès mon entrée dans le cabinet	Je le changeais 1 fois par jour (à la pause de midi par exemple, sauf en cas de souillure)	Non	Non	Non	Non	Non	Oui	Non	Non	Non		Oui	2	30	60	10	0	Plutôt oui	Plutôt non	Plutôt oui	Plutôt non	Non, pas du tout	Non, pas du tout	Plutôt non	Plutôt non	3
176	1980-01-01 00:00:00	36	fr	1536233880	Féminin	37	Uniquement de l'orthodontie	Île-de-France	45	7 à 8h/jour	Non	Non	Oui	Oui	Je n'en utilisais pas	Je n'en utilisais pas	Utilisation systématique pour tous les soins	Utilisation systématique pour tous les soins	Je n'en utilisais pas	Je n'en utilisais pas	Je n'en utilisais pas	Je réalisais systématiquement un lavage au savon doux entre chaque patient	Je le mettais dès mon entrée dans le cabinet	Je gardais le même toute la journée (sauf en cas de souillure)	Non	Non	Non	Non	Non	Oui	Oui	Non	Non		Oui	1	30	50	20	0	Oui, tout à fait	Plutôt oui	Non, pas du tout	Non, pas du tout	Oui, tout à fait	Oui, tout à fait	Oui, tout à fait	Oui, tout à fait	5
177	1980-01-01 00:00:00	36	fr	1697713357	Féminin	30	Uniquement de l'orthodontie	Auvergne-Rhône-Alpes	40	7 à 8h/jour	Oui	Non	Non	Non	Utilisation pour les soins AVEC aérosols	Je n'en utilisais pas	Utilisation systématique pour tous les soins	Utilisation systématique pour tous les soins	Je n'en utilisais pas	Je n'en utilisais pas	Je n'en utilisais pas	Je n'avais pas de routine concernant le lavage des mains	Je le mettais dès mon entrée dans le cabinet	Je le changeais 1 fois par jour (à la pause de midi par exemple, sauf en cas de souillure)	Non	Non	Oui	Non	Oui	Oui	Non	Non	Non		Oui	3	30	70	0	0	Oui, tout à fait	Non, pas du tout	Plutôt oui	Non, pas du tout	Non, pas du tout	Non, pas du tout	Non, pas du tout	Non, pas du tout	5
178	1980-01-01 00:00:00	36	fr	520815440	Masculin	28	Uniquement de l'orthodontie	Centre-Val de Loire	30	7 à 8h/jour	Oui	Non	Oui	Non	Utilisation systématique pour tous les soins	Je n'en utilisais pas	Utilisation systématique pour tous les soins	Utilisation systématique pour tous les soins	Je n'en utilisais pas	Je n'en utilisais pas	Je n'en utilisais pas	Je réalisais systématiquement un lavage par friction hydro-alcoolique entre chaque patient	Je le mettais dès mon entrée dans le cabinet	Je le changeais 2 fois ou plus par jour (et en cas de souillure)	Non	Non	Oui	Non	Non	Non	Oui	Oui	Non		Non		25	75	0	0	Plutôt non	Sans opinion	Plutôt non	Plutôt non	Non, pas du tout	Non, pas du tout	Non, pas du tout	Non, pas du tout	3
179	1980-01-01 00:00:00	36	fr	306753806	Féminin	26	Uniquement de l'orthodontie	Pays de la Loire	40	> 8h/jour	Oui	Non	Non	Non	Utilisation systématique pour tous les soins	Je n'en utilisais pas	Utilisation systématique pour tous les soins	Utilisation systématique pour tous les soins	Je n'en utilisais pas	Je n'en utilisais pas	Je n'en utilisais pas	Je réalisais systématiquement un lavage par friction hydro-alcoolique entre chaque patient	Je le mettais uniquement lors des soins au fauteuil	Je le changeais 2 fois ou plus par jour (et en cas de souillure)	Non	Non	Non	Non	Non	Non	Non	Oui	Non		Oui	2	40	50	10	0	Oui, tout à fait	Plutôt oui	Oui, tout à fait	Non, pas du tout	Non, pas du tout	Non, pas du tout	Plutôt non	Plutôt non	4
180	1980-01-01 00:00:00	36	fr	966811806	Féminin	28	Uniquement de l'orthodontie	Auvergne-Rhône-Alpes	10	5 à 7h/jour	Non	Non	Non	Oui	Utilisation pour les soins AVEC aérosols	Je n'en utilisais pas	Utilisation systématique pour tous les soins	Utilisation systématique pour tous les soins	Je n'en utilisais pas	Je n'en utilisais pas	Je n'en utilisais pas	Je réalisais systématiquement un lavage par friction hydro-alcoolique entre chaque patient	Je le mettais uniquement lors des soins au fauteuil	Je le changeais entre chaque patient	Non	Oui	Non	Non	Non	Non	Oui	Non	Non		Non		40	50	10	0	Plutôt oui	Non, pas du tout	Plutôt oui	Non, pas du tout	Non, pas du tout	Plutôt non	Plutôt non	Plutôt non	5
181	1980-01-01 00:00:00	36	fr	644078890	Masculin	45	Uniquement de l'orthodontie	Hauts-de-France	50	> 8h/jour	Oui	Non	Non	Non	Je n'en utilisais pas	Utilisation systématique pour tous les soins	Utilisation systématique pour tous les soins	Utilisation systématique pour tous les soins	Je n'en utilisais pas	Je n'en utilisais pas	Je n'en utilisais pas	Je réalisais systématiquement un lavage par friction hydro-alcoolique entre chaque patient	Je le mettais uniquement lors des soins au fauteuil	Je le changeais 1 fois par jour (à la pause de midi par exemple, sauf en cas de souillure)	Non	Non	Non	Non	Non	Oui	Non	Oui	Non		Oui	3	10	80	10	0	Oui, tout à fait	Non, pas du tout	Non, pas du tout	Non, pas du tout	Non, pas du tout	Non, pas du tout	Non, pas du tout	Non, pas du tout	1
183	1980-01-01 00:00:00	36	fr	1199446503	Féminin	38	Uniquement de l'orthodontie	Auvergne-Rhône-Alpes	30	> 8h/jour	Oui	Oui	Non	Non	Utilisation pour les soins AVEC aérosols	Je n'en utilisais pas	Utilisation systématique pour tous les soins	Utilisation pour les soins AVEC aérosols	Je n'en utilisais pas	Je n'en utilisais pas	Je n'en utilisais pas	Je réalisais systématiquement un lavage par friction hydro-alcoolique entre chaque patient	Je le mettais uniquement lors des soins au fauteuil	Je le changeais 2 fois ou plus par jour (et en cas de souillure)	Non	Non	Non	Non	Oui	Oui	Non	Non	Non		Oui	3	40	40	20	0	Oui, tout à fait	Non, pas du tout	Oui, tout à fait	Non, pas du tout	Non, pas du tout	Non, pas du tout	Non, pas du tout	Non, pas du tout	5
186	1980-01-01 00:00:00	36	fr	1959602024	Féminin	33	Uniquement de l'orthodontie	Occitanie	35	7 à 8h/jour	Non	Non	Non	Oui	Utilisation pour les soins AVEC aérosols	Je n'en utilisais pas	Utilisation systématique pour tous les soins	Utilisation systématique pour tous les soins	Je n'en utilisais pas	Je n'en utilisais pas	Je n'en utilisais pas	Je réalisais systématiquement un lavage par friction hydro-alcoolique entre chaque patient	Je le mettais uniquement lors des soins au fauteuil	Je le changeais 1 fois par jour (à la pause de midi par exemple, sauf en cas de souillure)	Non	Non	Non	Non	Non	Oui	Non	Non	Non		Oui		10	70	20	0	Plutôt oui	Plutôt non	Plutôt oui	Plutôt non	Non, pas du tout	Non, pas du tout	Plutôt non	Plutôt non	4
187	1980-01-01 00:00:00	36	fr	1917156739	Masculin	35	Omnipratique avec quelques actes d'orthodontie	Centre-Val de Loire	20	> 8h/jour	Oui	Oui	Oui	Non	Utilisation systématique pour tous les soins	Utilisation systématique pour tous les soins	Utilisation systématique pour tous les soins	Je n'en utilisais pas	Utilisation systématique pour tous les soins	Utilisation systématique pour tous les soins	Utilisation systématique pour tous les soins	Je réalisais systématiquement un lavage par friction hydro-alcoolique entre chaque patient	Je le mettais dès mon entrée dans le cabinet	Je le changeais 1 fois par jour (à la pause de midi par exemple, sauf en cas de souillure)	Oui	Oui	Oui	Oui	Oui	Non	Non	Oui	Non		Non		20	70	10	0	Oui, tout à fait	Non, pas du tout	Plutôt non	Non, pas du tout	Non, pas du tout	Sans opinion	Plutôt oui	Plutôt non	1
188	1980-01-01 00:00:00	36	fr	1189377864	Féminin	58	Uniquement de l'orthodontie		45	7 à 8h/jour	Oui	Oui	Oui	Non	Utilisation systématique pour tous les soins	Je n'en utilisais pas	Utilisation systématique pour tous les soins	Utilisation pour les soins AVEC aérosols	Je n'en utilisais pas	Je n'en utilisais pas	Je n'en utilisais pas	Je réalisais systématiquement un lavage par friction hydro-alcoolique entre chaque patient	Je le mettais uniquement lors des soins au fauteuil	Je le changeais 1 fois par jour (à la pause de midi par exemple, sauf en cas de souillure)	Non	Non	Non	Non	Oui	Oui	Oui	Non	Non		Non		20	80	0	0	Plutôt oui	Plutôt non	Plutôt non	Plutôt non	Non, pas du tout	Non, pas du tout	Plutôt non	Plutôt non	4
189	1980-01-01 00:00:00	36	fr	1885184187	Féminin	34	Uniquement de l'orthodontie	Occitanie	55	7 à 8h/jour	Oui	Non	Non	Non	Je n'en utilisais pas	Je n'en utilisais pas	Utilisation systématique pour tous les soins	Utilisation systématique pour tous les soins	Je n'en utilisais pas	Je n'en utilisais pas	Je n'en utilisais pas	Je n'avais pas de routine concernant le lavage des mains	Je le mettais uniquement lors des soins au fauteuil	Je le changeais 1 fois par jour (à la pause de midi par exemple, sauf en cas de souillure)	Non	Non	Non	Non	Non	Oui	Non	Non	Non		Non		40	50	10	0	Sans opinion	Sans opinion	Plutôt oui	Plutôt non	Non, pas du tout	Non, pas du tout	Plutôt non	Plutôt non	2
190	1980-01-01 00:00:00	36	fr	180999160	Féminin	41	Uniquement de l'orthodontie	Occitanie	35	7 à 8h/jour	Oui	Non	Non	Non	Je n'en utilisais pas	Utilisation pour les soins AVEC aérosols	Utilisation systématique pour tous les soins	Utilisation systématique pour tous les soins	Je n'en utilisais pas	Je n'en utilisais pas	Je n'en utilisais pas	Je réalisais systématiquement un lavage au savon doux entre chaque patient	Je le mettais uniquement lors des soins au fauteuil	Je le changeais 1 fois par jour (à la pause de midi par exemple, sauf en cas de souillure)	Non	Non	Non	Non	Non	Oui	Non	Oui	Non		Oui	1	35	45	20	0	Plutôt oui	Plutôt non	Plutôt oui	Plutôt non	Plutôt non	Plutôt non	Plutôt non	Plutôt non	4
191	1980-01-01 00:00:00	36	fr	1720181716	Féminin	36	Uniquement de l'orthodontie	Hauts-de-France	30	7 à 8h/jour	Oui	Non	Non	Non	Utilisation systématique pour tous les soins	Je n'en utilisais pas	Utilisation systématique pour tous les soins	Utilisation systématique pour tous les soins	Je n'en utilisais pas	Je n'en utilisais pas	Utilisation pour les soins AVEC aérosols	Je réalisais systématiquement un lavage au savon doux puis par friction hydro-alcoolique entre chaque patient	Je le mettais uniquement lors des soins au fauteuil	Je le changeais 2 fois ou plus par jour (et en cas de souillure)	Non	Oui	Oui	Non	Non	Oui	Non	Oui	Non		Oui	1	40	59	1	0	Plutôt oui	Non, pas du tout	Plutôt oui	Plutôt non	Non, pas du tout	Non, pas du tout	Non, pas du tout	Non, pas du tout	4
194	1980-01-01 00:00:00	36	fr	421502	Féminin	59	Uniquement de l'orthodontie	Hauts-de-France	50	7 à 8h/jour	Oui	Non	Non	Non	Utilisation systématique pour tous les soins	Je n'en utilisais pas	Utilisation systématique pour tous les soins	Utilisation systématique pour tous les soins	Je n'en utilisais pas	Je n'en utilisais pas	Je n'en utilisais pas	Je réalisais systématiquement un lavage au savon doux entre chaque patient	Je le mettais uniquement lors des soins au fauteuil	Je le changeais 1 fois par jour (à la pause de midi par exemple, sauf en cas de souillure)	Non	Non	Non	Non	Non	Oui	Oui	Non	Non		Oui	2	25	75	0	0	Oui, tout à fait	Plutôt oui	Oui, tout à fait	Non, pas du tout	Non, pas du tout	Non, pas du tout	Non, pas du tout	Non, pas du tout	4
196	1980-01-01 00:00:00	36	fr	1010855397	Féminin	50	Uniquement de l'orthodontie	Auvergne-Rhône-Alpes	30	5 à 7h/jour	Oui	Non	Non	Non	Utilisation systématique pour tous les soins	Utilisation pour les soins AVEC aérosols	Utilisation systématique pour tous les soins	Utilisation systématique pour tous les soins	Je n'en utilisais pas	Utilisation pour les soins AVEC aérosols	Utilisation systématique pour tous les soins	Je réalisais systématiquement un lavage au savon doux entre chaque patient	Je le mettais dès mon entrée dans le cabinet	Je gardais le même toute la journée (sauf en cas de souillure)	Oui	Oui	Non	Non	Non	Oui	Non	Non	Non		Oui	4	20	70	10	0	Oui, tout à fait	Non, pas du tout	Plutôt non	Non, pas du tout	Non, pas du tout	Non, pas du tout	Non, pas du tout	Non, pas du tout	5
197	1980-01-01 00:00:00	36	fr	162398274	Masculin	34	Uniquement de l'orthodontie		16	7 à 8h/jour	Non	Oui	Oui	Non	Je n'en utilisais pas	Utilisation systématique pour tous les soins	Utilisation systématique pour tous les soins	Utilisation systématique pour tous les soins	Je n'en utilisais pas	Utilisation systématique pour tous les soins	Utilisation systématique pour tous les soins	Je réalisais systématiquement un lavage au savon doux entre chaque patient	Je le mettais dès mon entrée dans le cabinet	Je le changeais 2 fois ou plus par jour (et en cas de souillure)	Non	Non	Oui	Oui	Non	Non	Non	Non	Non		Non		80	0	0	20	Oui, tout à fait	Non, pas du tout	Sans opinion	Non, pas du tout	Oui, tout à fait	Non, pas du tout	Oui, tout à fait	Oui, tout à fait	5
198	1980-01-01 00:00:00	36	fr	1073442586	Féminin	42	Uniquement de l'orthodontie	Provence-Alpes-Côtes d'Azur	25	5 à 7h/jour	Oui	Non	Non	Non	Utilisation pour les soins AVEC aérosols	Je n'en utilisais pas	Utilisation systématique pour tous les soins	Utilisation systématique pour tous les soins	Je n'en utilisais pas	Je n'en utilisais pas	Je n'en utilisais pas	Je réalisais systématiquement un lavage au savon doux entre chaque patient	Je le mettais uniquement lors des soins au fauteuil	Je gardais le même toute la journée (sauf en cas de souillure)	Non	Non	Non	Non	Non	Oui	Non	Non	Non		Oui	1	20	80	0	0	Oui, tout à fait	Plutôt oui	Plutôt oui	Plutôt non	Non, pas du tout	Plutôt non	Plutôt oui	Non, pas du tout	4
200	1980-01-01 00:00:00	36	fr	1420456208	Masculin	69	Uniquement de l'orthodontie	Bretagne	50	> 8h/jour	Oui	Non	Non	Non	Je n'en utilisais pas	Je n'en utilisais pas	Utilisation systématique pour tous les soins	Je n'en utilisais pas	Je n'en utilisais pas	Utilisation systématique pour tous les soins	Je n'en utilisais pas	Je réalisais systématiquement un lavage au savon doux entre chaque patient	Je le mettais uniquement lors des soins au fauteuil	Je le changeais 2 fois ou plus par jour (et en cas de souillure)	Non	Non	Non	Non	Non	Oui	Non	Oui	Non		Non		27	70	3	0	Oui, tout à fait	Plutôt oui	Plutôt non	Non, pas du tout	Plutôt non	Plutôt oui	Oui, tout à fait	Sans opinion	5
202	1980-01-01 00:00:00	36	fr	2069510071	Féminin	36	Uniquement de l'orthodontie	Auvergne-Rhône-Alpes	30	> 8h/jour	Oui	Non	Non	Non	Utilisation systématique pour tous les soins	Je n'en utilisais pas	Utilisation systématique pour tous les soins	Utilisation systématique pour tous les soins	Je n'en utilisais pas	Je n'en utilisais pas	Je n'en utilisais pas	Je réalisais systématiquement un lavage par friction hydro-alcoolique entre chaque patient	Je le mettais dès mon entrée dans le cabinet	Je le changeais 2 fois ou plus par jour (et en cas de souillure)	Oui	Oui	Oui	Oui	Non	Oui	Non	Oui	Non		Oui	2	30	60	10	0	Oui, tout à fait	Plutôt oui	Oui, tout à fait	Plutôt non	Plutôt non	Plutôt non	Plutôt non	Plutôt non	2
204	1980-01-01 00:00:00	36	fr	225434725	Masculin	32	Uniquement de l'orthodontie	Pays de la Loire	20	7 à 8h/jour	Oui	Non	Non	Non	Utilisation pour les soins AVEC aérosols	Je n'en utilisais pas	Utilisation systématique pour tous les soins	Utilisation systématique pour tous les soins	Je n'en utilisais pas	Je n'en utilisais pas	Utilisation pour les soins AVEC aérosols	Je réalisais systématiquement un lavage par friction hydro-alcoolique entre chaque patient	Je le mettais uniquement lors des soins au fauteuil	Je le changeais 1 fois par jour (à la pause de midi par exemple, sauf en cas de souillure)	Non	Non	Oui	Non	Non	Oui	Non	Oui	Non		Oui	2	14	85	1	0	Plutôt non	Non, pas du tout	Plutôt non	Non, pas du tout	Non, pas du tout	Non, pas du tout	Non, pas du tout	Non, pas du tout	1
205	1980-01-01 00:00:00	36	fr	2097531655	Féminin	60	Uniquement de l'orthodontie	Occitanie	30	7 à 8h/jour	Oui	Oui	Non	Non	Utilisation systématique pour tous les soins	Utilisation pour les soins AVEC aérosols	Utilisation systématique pour tous les soins	Utilisation systématique pour tous les soins	Je n'en utilisais pas	Je n'en utilisais pas	Je n'en utilisais pas	Je réalisais systématiquement un lavage par friction hydro-alcoolique entre chaque patient	Je le mettais uniquement lors des soins au fauteuil	Je le changeais 1 fois par jour (à la pause de midi par exemple, sauf en cas de souillure)	Non	Non	Non	Non	Non	Oui	Non	Non	Non		Oui	3	25	70	5	0	Plutôt oui	Plutôt non	Plutôt oui	Plutôt oui	Plutôt non	Plutôt non	Plutôt oui	Plutôt non	5
207	1980-01-01 00:00:00	36	fr	998551223	Féminin	52	Uniquement de l'orthodontie	Grand Est	50	> 8h/jour	Oui	Non	Non	Non	Je n'en utilisais pas	Je n'en utilisais pas	Utilisation systématique pour tous les soins	Utilisation pour les soins AVEC aérosols	Je n'en utilisais pas	Je n'en utilisais pas	Je n'en utilisais pas	Je réalisais systématiquement un lavage par friction hydro-alcoolique entre chaque patient	Je le mettais uniquement lors des soins au fauteuil	Je le changeais 1 fois par jour (à la pause de midi par exemple, sauf en cas de souillure)	Non	Non	Non	Non	Non	Non	Non	Non	Oui		Oui	4	25	70	5	0	Oui, tout à fait	Oui, tout à fait	Oui, tout à fait	Non, pas du tout	Non, pas du tout	Non, pas du tout	Non, pas du tout	Non, pas du tout	3
211	1980-01-01 00:00:00	36	fr	147584745	Féminin	40	Uniquement de l'orthodontie	Pays de la Loire	45	> 8h/jour	Oui	Non	Non	Non	Utilisation systématique pour tous les soins	Je n'en utilisais pas	Utilisation systématique pour tous les soins	Utilisation systématique pour tous les soins	Je n'en utilisais pas	Je n'en utilisais pas	Je n'en utilisais pas	Je n'avais pas de routine concernant le lavage des mains	Je le mettais uniquement lors des soins au fauteuil	Je gardais le même toute la journée (sauf en cas de souillure)	Non	Non	Non	Non	Non	Oui	Oui	Non	Non		Oui	2	40	55	5	0	Oui, tout à fait	Plutôt oui	Oui, tout à fait	Non, pas du tout	Non, pas du tout	Non, pas du tout	Non, pas du tout	Non, pas du tout	2
212	1980-01-01 00:00:00	36	fr	560942753	Féminin	40	Uniquement de l'orthodontie	Auvergne-Rhône-Alpes	30	7 à 8h/jour	Oui	Oui	Non	Non	Je n'en utilisais pas	Je n'en utilisais pas	Utilisation systématique pour tous les soins	Utilisation systématique pour tous les soins	Je n'en utilisais pas	Je n'en utilisais pas	Je n'en utilisais pas	Je n'avais pas de routine concernant le lavage des mains	Je le mettais dès mon entrée dans le cabinet	Je le changeais 1 fois par jour (à la pause de midi par exemple, sauf en cas de souillure)	Non	Oui	Non	Non	Non	Oui	Non	Non	Non		Oui	5	40	40	20	0	Plutôt non	Non, pas du tout	Plutôt oui	Plutôt oui	Non, pas du tout	Non, pas du tout	Plutôt non	Plutôt non	4
214	1980-01-01 00:00:00	36	fr	2083096139	Féminin	36	Uniquement de l'orthodontie	Provence-Alpes-Côtes d'Azur	45	> 8h/jour	Non	Non	Non	Oui	Utilisation pour les soins AVEC aérosols	Je n'en utilisais pas	Utilisation systématique pour tous les soins	Utilisation systématique pour tous les soins	Je n'en utilisais pas	Je n'en utilisais pas	Je n'en utilisais pas	Je réalisais systématiquement un lavage par friction hydro-alcoolique entre chaque patient	Je le mettais uniquement lors des soins au fauteuil	Je gardais le même toute la journée (sauf en cas de souillure)	Non	Non	Oui	Non	Non	Oui	Non	Oui	Non		Oui	2	15	60	20	5	Oui, tout à fait	Oui, tout à fait	Oui, tout à fait	Plutôt non	Plutôt non	Plutôt non	Plutôt oui	Plutôt oui	3
215	1980-01-01 00:00:00	36	fr	1931952684	Féminin	30	Uniquement de l'orthodontie	Nouvelle-Aquitaine	50	> 8h/jour	Oui	Non	Non	Non	Utilisation systématique pour tous les soins	Je n'en utilisais pas	Utilisation systématique pour tous les soins	Utilisation systématique pour tous les soins	Je n'en utilisais pas	Je n'en utilisais pas	Je n'en utilisais pas	Je réalisais systématiquement un lavage par friction hydro-alcoolique entre chaque patient	Je le mettais uniquement lors des soins au fauteuil	Je gardais le même toute la journée (sauf en cas de souillure)	Non	Non	Non	Non	Non	Oui	Non	Non	Non		Non		40	30	20	10	Oui, tout à fait	Plutôt non	Oui, tout à fait	Non, pas du tout	Non, pas du tout	Non, pas du tout	Non, pas du tout	Non, pas du tout	3
218	1980-01-01 00:00:00	36	fr	1732001386	Féminin	46	Uniquement de l'orthodontie	Provence-Alpes-Côtes d'Azur	40	5 à 7h/jour	Non	Non	Non	Oui	Utilisation systématique pour tous les soins	Utilisation pour les soins AVEC aérosols	Utilisation systématique pour tous les soins	Utilisation systématique pour tous les soins	Je n'en utilisais pas	Je n'en utilisais pas	Je n'en utilisais pas	Je n'avais pas de routine concernant le lavage des mains	Je le mettais uniquement lors des soins au fauteuil	Je gardais le même toute la journée (sauf en cas de souillure)	Non	Non	Non	Non	Non	Oui	Non	Oui	Non		Non		25	70	5	0	Oui, tout à fait	Plutôt oui	Plutôt oui	Non, pas du tout	Non, pas du tout	Non, pas du tout	Plutôt oui	Plutôt oui	3
219	1980-01-01 00:00:00	36	fr	922962594	Féminin	37	Uniquement de l'orthodontie	Pays de la Loire	35	> 8h/jour	Non	Non	Non	Oui	Utilisation pour les soins AVEC aérosols	Je n'en utilisais pas	Utilisation systématique pour tous les soins	Utilisation systématique pour tous les soins	Je n'en utilisais pas	Je n'en utilisais pas	Je n'en utilisais pas	Je réalisais systématiquement un lavage par friction hydro-alcoolique entre chaque patient	Je le mettais uniquement lors des soins au fauteuil	Je le changeais 1 fois par jour (à la pause de midi par exemple, sauf en cas de souillure)	Non	Non	Non	Non	Non	Oui	Non	Non	Non		Oui	3	30	70	0	0	Oui, tout à fait	Plutôt non	Plutôt non	Plutôt non	Plutôt oui	Plutôt oui	Plutôt oui	Plutôt oui	4
222	1980-01-01 00:00:00	36	fr	1368870355	Féminin	46	Uniquement de l'orthodontie	Occitanie	35	> 8h/jour	Non	Oui	Oui	Non	Utilisation systématique pour tous les soins	Je n'en utilisais pas	Utilisation systématique pour tous les soins	Utilisation systématique pour tous les soins	Je n'en utilisais pas	Je n'en utilisais pas	Je n'en utilisais pas	Je réalisais systématiquement un lavage au savon doux entre chaque patient	Je le mettais uniquement lors des soins au fauteuil	Je le changeais 1 fois par jour (à la pause de midi par exemple, sauf en cas de souillure)	Non	Non	Non	Oui	Oui	Oui	Non	Non	Non		Oui	1	23	75	2	0	Plutôt oui	Plutôt non	Plutôt non	Plutôt non	Non, pas du tout	Non, pas du tout	Non, pas du tout	Non, pas du tout	5
224	1980-01-01 00:00:00	36	fr	910340999	Féminin	31	Uniquement de l'orthodontie	Nouvelle-Aquitaine	35	7 à 8h/jour	Oui	Non	Non	Non	Je n'en utilisais pas	Utilisation systématique pour tous les soins	Utilisation systématique pour tous les soins	Utilisation systématique pour tous les soins	Je n'en utilisais pas	Je n'en utilisais pas	Je n'en utilisais pas	Je n'avais pas de routine concernant le lavage des mains	Je le mettais uniquement lors des soins au fauteuil	Je gardais le même toute la journée (sauf en cas de souillure)	Non	Non	Non	Non	Non	Non	Non	Non	Oui		Oui	2	20	75	5	0	Sans opinion	Oui, tout à fait	Oui, tout à fait	Non, pas du tout	Non, pas du tout	Non, pas du tout	Non, pas du tout	Non, pas du tout	4
225	1980-01-01 00:00:00	36	fr	89514744	Féminin	34	Uniquement de l'orthodontie	Normandie	30	7 à 8h/jour	Oui	Non	Non	Non	Utilisation systématique pour tous les soins	Je n'en utilisais pas	Utilisation systématique pour tous les soins	Utilisation systématique pour tous les soins	Je n'en utilisais pas	Je n'en utilisais pas	Je n'en utilisais pas	Je réalisais systématiquement un lavage par friction hydro-alcoolique entre chaque patient	Je le mettais dès mon entrée dans le cabinet	Je le changeais 1 fois par jour (à la pause de midi par exemple, sauf en cas de souillure)	Oui	Non	Oui	Non	Non	Non	Non	Oui	Non		Oui	1	30	50	20	0	Sans opinion	Non, pas du tout	Plutôt oui	Non, pas du tout	Non, pas du tout	Non, pas du tout	Non, pas du tout	Non, pas du tout	5
226	1980-01-01 00:00:00	36	fr	1823949801	Féminin	37	Uniquement de l'orthodontie	Pays de la Loire	35	> 8h/jour	Oui	Oui	Non	Non	Utilisation systématique pour tous les soins	Je n'en utilisais pas	Utilisation systématique pour tous les soins	Utilisation systématique pour tous les soins	Je n'en utilisais pas	Je n'en utilisais pas	Je n'en utilisais pas	Je n'avais pas de routine concernant le lavage des mains	Je le mettais uniquement lors des soins au fauteuil	Je gardais le même toute la journée (sauf en cas de souillure)	Non	Non	Non	Non	Non	Oui	Non	Non	Non		Oui	2	30	65	5	0	Oui, tout à fait	Plutôt oui	Sans opinion	Sans opinion	Non, pas du tout	Non, pas du tout	Non, pas du tout	Non, pas du tout	5
228	1980-01-01 00:00:00	36	fr	1045849473	Féminin	32	Uniquement de l'orthodontie	Nouvelle-Aquitaine	25	7 à 8h/jour	Oui	Non	Non	Non	Utilisation systématique pour tous les soins	Je n'en utilisais pas	Utilisation systématique pour tous les soins	Utilisation systématique pour tous les soins	Je n'en utilisais pas	Je n'en utilisais pas	Je n'en utilisais pas	Je n'avais pas de routine concernant le lavage des mains	Je le mettais uniquement lors des soins au fauteuil	Je le changeais 1 fois par jour (à la pause de midi par exemple, sauf en cas de souillure)	Non	Non	Non	Non	Non	Oui	Non	Non	Non		Non		20	80	0	0	Plutôt oui	Plutôt non	Plutôt oui	Non, pas du tout	Non, pas du tout	Non, pas du tout	Plutôt oui	Plutôt oui	2
229	1980-01-01 00:00:00	36	fr	321117689	Masculin	47	Uniquement de l'orthodontie	Auvergne-Rhône-Alpes	80	> 8h/jour	Oui	Non	Non	Non	Je n'en utilisais pas	Je n'en utilisais pas	Utilisation systématique pour tous les soins	Utilisation systématique pour tous les soins	Je n'en utilisais pas	Je n'en utilisais pas	Je n'en utilisais pas	Je n'avais pas de routine concernant le lavage des mains	Je le mettais uniquement lors des soins au fauteuil	Je le changeais 1 fois par jour (à la pause de midi par exemple, sauf en cas de souillure)	Non	Non	Non	Non	Non	Oui	Non	Oui	Non		Non		20	78	2	0	Oui, tout à fait	Plutôt oui	Plutôt oui	Non, pas du tout	Non, pas du tout	Non, pas du tout	Plutôt oui	Sans opinion	4
231	1980-01-01 00:00:00	36	fr	754661348	Féminin	45	Omnipratique avec quelques actes d'orthodontie	Centre-Val de Loire	15	7 à 8h/jour	Oui	Oui	Oui	Non	Utilisation systématique pour tous les soins	Je n'en utilisais pas	Utilisation systématique pour tous les soins	Utilisation systématique pour tous les soins	Je n'en utilisais pas	Je n'en utilisais pas	Utilisation systématique pour tous les soins	Je réalisais systématiquement un lavage par friction hydro-alcoolique entre chaque patient	Je le mettais dès mon entrée dans le cabinet	Je le changeais 2 fois ou plus par jour (et en cas de souillure)	Non	Non	Non	Non	Non	Oui	Non	Oui	Non		Oui	1	30	60	10	0	Oui, tout à fait	Non, pas du tout	Non, pas du tout	Non, pas du tout	Non, pas du tout	Non, pas du tout	Plutôt oui	Plutôt oui	5
232	1980-01-01 00:00:00	36	fr	832177312	Masculin	47	Uniquement de l'orthodontie	Bretagne	20	> 8h/jour	Oui	Oui	Non	Non	Utilisation systématique pour tous les soins	Je n'en utilisais pas	Utilisation systématique pour tous les soins	Utilisation systématique pour tous les soins	Je n'en utilisais pas	Je n'en utilisais pas	Je n'en utilisais pas	Je n'avais pas de routine concernant le lavage des mains	Je le mettais dès mon entrée dans le cabinet	Je gardais le même toute la journée (sauf en cas de souillure)	Non	Non	Oui	Non	Oui	Oui	Non	Non	Non		Oui	1	20	79	1	0	Oui, tout à fait	Plutôt oui	Non, pas du tout	Non, pas du tout	Non, pas du tout	Non, pas du tout	Non, pas du tout	Plutôt non	5
233	1980-01-01 00:00:00	36	fr	677677657	Féminin	38	Uniquement de l'orthodontie	Auvergne-Rhône-Alpes	30	> 8h/jour	Oui	Non	Non	Non	Utilisation systématique pour tous les soins	Je n'en utilisais pas	Utilisation systématique pour tous les soins	Utilisation systématique pour tous les soins	Je n'en utilisais pas	Je n'en utilisais pas	Je n'en utilisais pas	Je réalisais systématiquement un lavage au savon doux puis par friction hydro-alcoolique entre chaque patient	Je le mettais uniquement lors des soins au fauteuil	Je le changeais entre chaque patient	Non	Non	Non	Non	Non	Non	Non	Non	Oui		Oui	3	60	30	5	5	Oui, tout à fait	Plutôt non	Non, pas du tout	Non, pas du tout	Non, pas du tout	Non, pas du tout	Non, pas du tout	Non, pas du tout	4
235	1980-01-01 00:00:00	36	fr	422201015	Féminin	59	Uniquement de l'orthodontie	Hauts-de-France	25	7 à 8h/jour	Oui	Oui	Non	Non	Utilisation pour les soins AVEC aérosols	Je n'en utilisais pas	Utilisation systématique pour tous les soins	Utilisation pour les soins AVEC aérosols	Je n'en utilisais pas	Je n'en utilisais pas	Je n'en utilisais pas	Je n'avais pas de routine concernant le lavage des mains	Je le mettais uniquement lors des soins au fauteuil	Je le changeais entre chaque patient	Non	Non	Non	Non	Non	Oui	Non	Oui	Non		Oui	1	20	78	2	0	Oui, tout à fait	Plutôt oui	Plutôt non	Sans opinion	Plutôt non	Non, pas du tout	Non, pas du tout	Non, pas du tout	5
236	1980-01-01 00:00:00	36	fr	1630009371	Féminin	34	Uniquement de l'orthodontie	Île-de-France	30	5 à 7h/jour	Oui	Non	Non	Non	Utilisation pour les soins AVEC aérosols	Je n'en utilisais pas	Utilisation systématique pour tous les soins	Utilisation systématique pour tous les soins	Je n'en utilisais pas	Je n'en utilisais pas	Je n'en utilisais pas	Je n'avais pas de routine concernant le lavage des mains	Je le mettais uniquement lors des soins au fauteuil	Je le changeais 1 fois par jour (à la pause de midi par exemple, sauf en cas de souillure)	Non	Non	Non	Non	Non	Non	Non	Non	Oui		Non		20	60	20	0	Oui, tout à fait	Plutôt oui	Non, pas du tout	Non, pas du tout	Sans opinion	Plutôt non	Oui, tout à fait	Plutôt oui	3
237	1980-01-01 00:00:00	36	fr	173289431	Masculin	45	Uniquement de l'orthodontie	Auvergne-Rhône-Alpes	30	7 à 8h/jour	Oui	Non	Non	Non	Utilisation pour les soins AVEC aérosols	Je n'en utilisais pas	Utilisation systématique pour tous les soins	Utilisation systématique pour tous les soins	Je n'en utilisais pas	Je n'en utilisais pas	Je n'en utilisais pas	Je n'avais pas de routine concernant le lavage des mains	Je le mettais uniquement lors des soins au fauteuil	Je le changeais 1 fois par jour (à la pause de midi par exemple, sauf en cas de souillure)	Non	Oui	Oui	Non	Non	Oui	Oui	Non	Non		Non		20	50	30	0	Oui, tout à fait	Plutôt oui	Plutôt non	Plutôt non	Non, pas du tout	Non, pas du tout	Non, pas du tout	Non, pas du tout	5
239	1980-01-01 00:00:00	36	fr	336057797	Féminin	32	Uniquement de l'orthodontie	Île-de-France	35	7 à 8h/jour	Oui	Non	Non	Non	Utilisation pour les soins AVEC aérosols	Je n'en utilisais pas	Utilisation systématique pour tous les soins	Utilisation systématique pour tous les soins	Je n'en utilisais pas	Je n'en utilisais pas	Je n'en utilisais pas	Je réalisais systématiquement un lavage par friction hydro-alcoolique entre chaque patient	Je le mettais uniquement lors des soins au fauteuil	Je le changeais 2 fois ou plus par jour (et en cas de souillure)	Non	Oui	Non	Non	Non	Oui	Non	Oui	Non		Oui	1	30	60	10	0	Plutôt oui	Non, pas du tout	Non, pas du tout	Non, pas du tout	Plutôt non	Plutôt non	Plutôt oui	Plutôt non	4
240	1980-01-01 00:00:00	36	fr	1030663667	Masculin	66	Uniquement de l'orthodontie	Occitanie	45	< 5h/jour	Oui	Oui	Oui	Non	Utilisation systématique pour tous les soins	Utilisation pour les soins AVEC aérosols	Utilisation systématique pour tous les soins	Utilisation systématique pour tous les soins	Utilisation systématique pour tous les soins	Je n'en utilisais pas	Je n'en utilisais pas	Je réalisais systématiquement un lavage au savon doux entre chaque patient	Je le mettais dès mon entrée dans le cabinet	Je le changeais 1 fois par jour (à la pause de midi par exemple, sauf en cas de souillure)	Oui	Non	Oui	Non	Non	Non	Non	Oui	Non		Non		20	70	10	0	Plutôt oui	Plutôt oui	Plutôt oui	Plutôt non	Plutôt non	Plutôt non	Plutôt oui	Plutôt oui	4
241	1980-01-01 00:00:00	36	fr	860197860	Masculin	34	Uniquement de l'orthodontie	Auvergne-Rhône-Alpes	60	7 à 8h/jour	Oui	Oui	Non	Non	Utilisation systématique pour tous les soins	Je n'en utilisais pas	Utilisation systématique pour tous les soins	Utilisation systématique pour tous les soins	Je n'en utilisais pas	Je n'en utilisais pas	Je n'en utilisais pas	Je réalisais systématiquement un lavage par friction hydro-alcoolique entre chaque patient	Je le mettais dès mon entrée dans le cabinet	Je le changeais 1 fois par jour (à la pause de midi par exemple, sauf en cas de souillure)	Non	Oui	Oui	Non	Non	Oui	Non	Oui	Non		Non		15	75	10	0	Plutôt oui	Plutôt non	Plutôt oui	Sans opinion	Non, pas du tout	Non, pas du tout	Non, pas du tout	Non, pas du tout	3
244	1980-01-01 00:00:00	36	fr	649132539	Féminin	37	Uniquement de l'orthodontie	Auvergne-Rhône-Alpes	30	> 8h/jour	Non	Non	Non	Oui	Utilisation systématique pour tous les soins	Je n'en utilisais pas	Utilisation systématique pour tous les soins	Utilisation systématique pour tous les soins	Je n'en utilisais pas	Je n'en utilisais pas	Je n'en utilisais pas	Je réalisais systématiquement un lavage au savon doux entre chaque patient	Je le mettais uniquement lors des soins au fauteuil	Je gardais le même toute la journée (sauf en cas de souillure)	Non	Non	Non	Non	Non	Oui	Non	Oui	Non		Non		30	60	10	0	Plutôt oui	Plutôt oui	Plutôt oui	Non, pas du tout	Non, pas du tout	Non, pas du tout	Non, pas du tout	Non, pas du tout	3
245	1980-01-01 00:00:00	36	fr	1524053651	Masculin	36	Uniquement de l'orthodontie	Nouvelle-Aquitaine	30	7 à 8h/jour	Oui	Oui	Non	Non	Utilisation systématique pour tous les soins	Je n'en utilisais pas	Utilisation systématique pour tous les soins	Utilisation systématique pour tous les soins	Je n'en utilisais pas	Je n'en utilisais pas	Je n'en utilisais pas	Je réalisais systématiquement un lavage par friction hydro-alcoolique entre chaque patient	Je le mettais uniquement lors des soins au fauteuil	Je le changeais 2 fois ou plus par jour (et en cas de souillure)	Non	Non	Non	Non	Non	Oui	Non	Oui	Non		Oui	3	30	50	20	0	Sans opinion	Plutôt oui	Plutôt oui	Plutôt non	Non, pas du tout	Non, pas du tout	Non, pas du tout	Non, pas du tout	3
246	1980-01-01 00:00:00	36	fr	654657906	Féminin	52	Uniquement de l'orthodontie	Auvergne-Rhône-Alpes	40	> 8h/jour	Oui	Oui	Oui	Non	Utilisation pour les soins AVEC aérosols	Je n'en utilisais pas	Utilisation systématique pour tous les soins	Utilisation systématique pour tous les soins	Je n'en utilisais pas	Je n'en utilisais pas	Je n'en utilisais pas	Je réalisais systématiquement un lavage au savon doux puis par friction hydro-alcoolique entre chaque patient	Je le mettais uniquement lors des soins au fauteuil	Je gardais le même toute la journée (sauf en cas de souillure)	Non	Non	Oui	Oui	Non	Oui	Non	Oui	Non		Non		30	60	10	0	Oui, tout à fait	Non, pas du tout	Non, pas du tout	Non, pas du tout	Plutôt non	Plutôt non	Plutôt non	Plutôt non	4
247	1980-01-01 00:00:00	36	fr	44965082	Féminin	31	Uniquement de l'orthodontie	Pays de la Loire	40	> 8h/jour	Non	Non	Non	Oui	Utilisation systématique pour tous les soins	Je n'en utilisais pas	Utilisation systématique pour tous les soins	Utilisation systématique pour tous les soins	Je n'en utilisais pas	Je n'en utilisais pas	Je n'en utilisais pas	Je réalisais systématiquement un lavage par friction hydro-alcoolique entre chaque patient	Je le mettais uniquement lors des soins au fauteuil	Je le changeais 1 fois par jour (à la pause de midi par exemple, sauf en cas de souillure)	Non	Non	Non	Non	Non	Oui	Non	Non	Non		Oui		30	60	10	0	Oui, tout à fait	Plutôt oui	Plutôt oui	Non, pas du tout	Non, pas du tout	Non, pas du tout	Plutôt non	Non, pas du tout	5
248	1980-01-01 00:00:00	36	fr	247828046	Féminin	37	Uniquement de l'orthodontie	Pays de la Loire	35	7 à 8h/jour	Oui	Non	Non	Non	Utilisation pour les soins AVEC aérosols	Je n'en utilisais pas	Utilisation systématique pour tous les soins	Utilisation systématique pour tous les soins	Je n'en utilisais pas	Je n'en utilisais pas	Je n'en utilisais pas	Je réalisais systématiquement un lavage au savon doux entre chaque patient	Je le mettais uniquement lors des soins au fauteuil	Je le changeais 1 fois par jour (à la pause de midi par exemple, sauf en cas de souillure)	Non	Non	Non	Non	Non	Oui	Non	Non	Non		Oui	2	30	65	5	0	Oui, tout à fait	Plutôt oui	Plutôt oui	Non, pas du tout	Non, pas du tout	Non, pas du tout	Non, pas du tout	Non, pas du tout	4
251	1980-01-01 00:00:00	36	fr	1159771972	Féminin	61	Uniquement de l'orthodontie	Île-de-France	25	5 à 7h/jour	Non	Non	Non	Oui	Utilisation systématique pour tous les soins	Je n'en utilisais pas	Utilisation systématique pour tous les soins	Utilisation systématique pour tous les soins	Je n'en utilisais pas	Je n'en utilisais pas	Je n'en utilisais pas	Je n'avais pas de routine concernant le lavage des mains	Je le mettais uniquement lors des soins au fauteuil	Je le changeais 1 fois par jour (à la pause de midi par exemple, sauf en cas de souillure)	Non	Non	Non	Non	Non	Non	Oui	Non	Non		Oui	2	15	80	5	0	Oui, tout à fait	Oui, tout à fait	Oui, tout à fait	Sans opinion	Sans opinion	Plutôt non	Sans opinion	Plutôt non	2
252	1980-01-01 00:00:00	36	fr	1184987692	Féminin	44	Uniquement de l'orthodontie	Provence-Alpes-Côtes d'Azur	40	> 8h/jour	Oui	Oui	Oui	Non	Utilisation systématique pour tous les soins	Je n'en utilisais pas	Utilisation systématique pour tous les soins	Utilisation systématique pour tous les soins	Je n'en utilisais pas	Je n'en utilisais pas	Je n'en utilisais pas	Je réalisais systématiquement un lavage au savon doux entre chaque patient	Je le mettais uniquement lors des soins au fauteuil	Je le changeais 1 fois par jour (à la pause de midi par exemple, sauf en cas de souillure)	Non	Non	Non	Non	Non	Oui	Non	Non	Non		Oui	1	30	50	20	0	Oui, tout à fait	Non, pas du tout	Non, pas du tout	Non, pas du tout	Plutôt non	Plutôt non	Plutôt non	Plutôt non	1
253	1980-01-01 00:00:00	36	fr	906569955	Masculin	39	Uniquement de l'orthodontie	Occitanie	30	7 à 8h/jour	Oui	Non	Oui	Non	Utilisation pour les soins AVEC aérosols	Je n'en utilisais pas	Utilisation systématique pour tous les soins	Utilisation systématique pour tous les soins	Je n'en utilisais pas	Je n'en utilisais pas	Je n'en utilisais pas	Je n'avais pas de routine concernant le lavage des mains	Je le mettais dès mon entrée dans le cabinet	Je le changeais 1 fois par jour (à la pause de midi par exemple, sauf en cas de souillure)	Non	Non	Non	Non	Non	Oui	Non	Non	Non		Non		25	70	5	0	Oui, tout à fait	Oui, tout à fait	Oui, tout à fait	Plutôt non	Plutôt non	Plutôt non	Plutôt oui	Plutôt non	3
254	1980-01-01 00:00:00	36	fr	755596687	Féminin	46	Uniquement de l'orthodontie	Nouvelle-Aquitaine	40	> 8h/jour	Oui	Oui	Non	Non	Utilisation systématique pour tous les soins	Je n'en utilisais pas	Utilisation systématique pour tous les soins	Utilisation systématique pour tous les soins	Je n'en utilisais pas	Je n'en utilisais pas	Je n'en utilisais pas	Je n'avais pas de routine concernant le lavage des mains	Je le mettais uniquement lors des soins au fauteuil	Je le changeais 1 fois par jour (à la pause de midi par exemple, sauf en cas de souillure)	Non	Non	Non	Non	Non	Oui	Non	Non	Non		Oui	3	30	60	10	0	Plutôt oui	Plutôt oui	Plutôt oui	Non, pas du tout	Non, pas du tout	Non, pas du tout	Plutôt non	Plutôt non	3
255	1980-01-01 00:00:00	36	fr	1239437542	Féminin	53	Uniquement de l'orthodontie	Pays de la Loire	50	> 8h/jour	Oui	Non	Non	Non	Utilisation systématique pour tous les soins	Je n'en utilisais pas	Utilisation systématique pour tous les soins	Utilisation systématique pour tous les soins	Je n'en utilisais pas	Je n'en utilisais pas	Je n'en utilisais pas	Je réalisais systématiquement un lavage par friction hydro-alcoolique entre chaque patient	Je le mettais uniquement lors des soins au fauteuil	Je le changeais 1 fois par jour (à la pause de midi par exemple, sauf en cas de souillure)	Non	Non	Oui	Non	Oui	Oui	Non	Non	Non		Oui	3	15	60	25	0	Oui, tout à fait	Non, pas du tout	Non, pas du tout	Plutôt oui	Non, pas du tout	Non, pas du tout	Non, pas du tout	Non, pas du tout	4
256	1980-01-01 00:00:00	36	fr	1823008954	Féminin	40	Uniquement de l'orthodontie	Hauts-de-France	40	7 à 8h/jour	Oui	Non	Non	Non	Utilisation systématique pour tous les soins	Je n'en utilisais pas	Utilisation systématique pour tous les soins	Utilisation systématique pour tous les soins	Je n'en utilisais pas	Je n'en utilisais pas	Je n'en utilisais pas	Je réalisais systématiquement un lavage par friction hydro-alcoolique entre chaque patient	Je le mettais uniquement lors des soins au fauteuil	Je le changeais 1 fois par jour (à la pause de midi par exemple, sauf en cas de souillure)	Non	Non	Oui	Non	Non	Oui	Non	Non	Non		Oui	2	15	80	5	0	Plutôt oui	Plutôt oui	Plutôt oui	Plutôt non	Non, pas du tout	Non, pas du tout	Plutôt non	Plutôt non	2
257	1980-01-01 00:00:00	36	fr	1547979629	Féminin	34	Uniquement de l'orthodontie	Provence-Alpes-Côtes d'Azur	50	5 à 7h/jour	Oui	Non	Non	Non	Je n'en utilisais pas	Je n'en utilisais pas	Utilisation systématique pour tous les soins	Utilisation systématique pour tous les soins	Je n'en utilisais pas	Je n'en utilisais pas	Je n'en utilisais pas	Je réalisais systématiquement un lavage au savon doux entre chaque patient	Je le mettais uniquement lors des soins au fauteuil	Je le changeais 1 fois par jour (à la pause de midi par exemple, sauf en cas de souillure)	Non	Non	Oui	Non	Non	Oui	Non	Non	Non		Oui	2	20	65	15	0	Plutôt oui	Plutôt oui	Oui, tout à fait	Sans opinion	Non, pas du tout	Non, pas du tout	Non, pas du tout	Non, pas du tout	3
258	1980-01-01 00:00:00	36	fr	1063400573	Masculin	44	Uniquement de l'orthodontie	Nouvelle-Aquitaine	50	> 8h/jour	Oui	Oui	Non	Non	Utilisation pour les soins AVEC aérosols	Utilisation pour les soins AVEC aérosols	Utilisation systématique pour tous les soins	Utilisation pour les soins AVEC aérosols	Je n'en utilisais pas	Je n'en utilisais pas	Je n'en utilisais pas	Je n'avais pas de routine concernant le lavage des mains	Je le mettais uniquement lors des soins au fauteuil	Je gardais le même toute la journée (sauf en cas de souillure)	Non	Non	Non	Non	Non	Oui	Non	Oui	Non		Non		30	69	1	0	Oui, tout à fait	Non, pas du tout	Plutôt oui	Non, pas du tout	Non, pas du tout	Non, pas du tout	Non, pas du tout	Non, pas du tout	5
260	1980-01-01 00:00:00	36	fr	64883988	Féminin	50	Uniquement de l'orthodontie	Bretagne	60	> 8h/jour	Oui	Oui	Oui	Non	Utilisation systématique pour tous les soins	Utilisation pour les soins AVEC aérosols	Utilisation systématique pour tous les soins	Je n'en utilisais pas	Utilisation systématique pour tous les soins	Utilisation pour les soins AVEC aérosols	Utilisation pour les soins AVEC aérosols	Je réalisais systématiquement un lavage par friction hydro-alcoolique entre chaque patient	Je le mettais uniquement lors des soins au fauteuil	Je le changeais 1 fois par jour (à la pause de midi par exemple, sauf en cas de souillure)	Non	Non	Non	Oui	Non	Oui	Non	Non	Non		Oui	3	30	70	0	0	Oui, tout à fait	Plutôt oui	Plutôt non	Non, pas du tout	Non, pas du tout	Non, pas du tout	Non, pas du tout	Non, pas du tout	4
262	1980-01-01 00:00:00	36	fr	2111429637	Masculin	33	Uniquement de l'orthodontie	Occitanie	30	> 8h/jour	Oui	Non	Non	Non	Je n'en utilisais pas	Je n'en utilisais pas	Je n'en utilisais pas	Je n'en utilisais pas	Je n'en utilisais pas	Je n'en utilisais pas	Je n'en utilisais pas	Je réalisais systématiquement un lavage au savon doux puis par friction hydro-alcoolique entre chaque patient	Je le mettais uniquement lors des soins au fauteuil	Je gardais le même toute la journée (sauf en cas de souillure)	Oui	Non	Oui	Non	Non	Oui	Non	Oui	Non		Non		20	50	30	0	Plutôt non	Oui, tout à fait	Oui, tout à fait	Sans opinion	Non, pas du tout	Non, pas du tout	Non, pas du tout	Non, pas du tout	1
264	1980-01-01 00:00:00	36	fr	776925966	Masculin	38	Uniquement de l'orthodontie	Provence-Alpes-Côtes d'Azur	40	> 8h/jour	Oui	Non	Non	Non	Utilisation systématique pour tous les soins	Je n'en utilisais pas	Utilisation systématique pour tous les soins	Utilisation systématique pour tous les soins	Je n'en utilisais pas	Je n'en utilisais pas	Je n'en utilisais pas	Je réalisais systématiquement un lavage par friction hydro-alcoolique entre chaque patient	Je le mettais dès mon entrée dans le cabinet	Je le changeais 1 fois par jour (à la pause de midi par exemple, sauf en cas de souillure)	Non	Non	Non	Non	Non	Oui	Non	Non	Non		Oui	1	45	50	5	0	Plutôt non	Non, pas du tout	Oui, tout à fait	Plutôt non	Non, pas du tout	Non, pas du tout	Non, pas du tout	Non, pas du tout	4
265	1980-01-01 00:00:00	36	fr	473097806	Masculin	41	Uniquement de l'orthodontie	Grand Est	50	7 à 8h/jour	Oui	Non	Non	Non	Je n'en utilisais pas	Je n'en utilisais pas	Utilisation systématique pour tous les soins	Utilisation pour les soins AVEC aérosols	Je n'en utilisais pas	Je n'en utilisais pas	Je n'en utilisais pas	Je n'avais pas de routine concernant le lavage des mains	Je le mettais uniquement lors des soins au fauteuil	Je le changeais 1 fois par jour (à la pause de midi par exemple, sauf en cas de souillure)	Non	Non	Non	Non	Non	Oui	Non	Oui	Non		Oui	1	5	95	0	0	Oui, tout à fait	Oui, tout à fait	Oui, tout à fait	Oui, tout à fait	Non, pas du tout	Non, pas du tout	Non, pas du tout	Non, pas du tout	4
266	1980-01-01 00:00:00	36	fr	843558790	Masculin	37	Uniquement de l'orthodontie	Auvergne-Rhône-Alpes	40	> 8h/jour	Oui	Non	Non	Non	Je n'en utilisais pas	Utilisation pour les soins AVEC aérosols	Utilisation systématique pour tous les soins	Utilisation systématique pour tous les soins	Je n'en utilisais pas	Utilisation pour les soins AVEC aérosols	Je n'en utilisais pas	Je n'avais pas de routine concernant le lavage des mains	Je le mettais dès mon entrée dans le cabinet	Je le changeais 1 fois par jour (à la pause de midi par exemple, sauf en cas de souillure)	Non	Non	Non	Non	Non	Oui	Non	Oui	Non		Oui	1	35	55	10	0	Oui, tout à fait	Plutôt oui	Plutôt oui	Plutôt non	Non, pas du tout	Non, pas du tout	Plutôt oui	Plutôt non	4
267	1980-01-01 00:00:00	36	fr	58823529	Féminin	38	Uniquement de l'orthodontie	Bretagne	50	7 à 8h/jour	Oui	Non	Non	Non	Utilisation systématique pour tous les soins	Je n'en utilisais pas	Utilisation systématique pour tous les soins	Utilisation systématique pour tous les soins	Je n'en utilisais pas	Je n'en utilisais pas	Je n'en utilisais pas	Je réalisais systématiquement un lavage par friction hydro-alcoolique entre chaque patient	Je le mettais dès mon entrée dans le cabinet	Je gardais le même toute la journée (sauf en cas de souillure)	Non	Non	Non	Non	Oui	Oui	Non	Oui	Non		Non		35	60	5	0	Oui, tout à fait	Non, pas du tout	Sans opinion	Non, pas du tout	Non, pas du tout	Non, pas du tout	Non, pas du tout	Non, pas du tout	5
268	1980-01-01 00:00:00	36	fr	450835882	Féminin	28	Uniquement de l'orthodontie	Auvergne-Rhône-Alpes	50	7 à 8h/jour	Oui	Oui	Oui	Non	Utilisation pour les soins AVEC aérosols	Je n'en utilisais pas	Utilisation systématique pour tous les soins	Utilisation systématique pour tous les soins	Je n'en utilisais pas	Je n'en utilisais pas	Je n'en utilisais pas	Je n'avais pas de routine concernant le lavage des mains	Je le mettais uniquement lors des soins au fauteuil	Je le changeais 2 fois ou plus par jour (et en cas de souillure)	Non	Non	Oui	Non	Non	Oui	Non	Oui	Non		Non		40	60	0	0	Oui, tout à fait	Non, pas du tout	Oui, tout à fait	Non, pas du tout	Plutôt non	Plutôt non	Plutôt oui	Plutôt non	4
269	1980-01-01 00:00:00	36	fr	1146995504	Féminin	41	Uniquement de l'orthodontie	Normandie	35	> 8h/jour	Oui	Oui	Oui	Non	Utilisation systématique pour tous les soins	Je n'en utilisais pas	Utilisation systématique pour tous les soins	Utilisation systématique pour tous les soins	Je n'en utilisais pas	Je n'en utilisais pas	Je n'en utilisais pas	Je réalisais systématiquement un lavage par friction hydro-alcoolique entre chaque patient	Je le mettais uniquement lors des soins au fauteuil	Je le changeais 1 fois par jour (à la pause de midi par exemple, sauf en cas de souillure)	Non	Non	Non	Non	Non	Oui	Non	Oui	Non		Oui	1	30	70	0	0	Plutôt oui	Plutôt non	Oui, tout à fait	Non, pas du tout	Non, pas du tout	Non, pas du tout	Non, pas du tout	Non, pas du tout	1
270	1980-01-01 00:00:00	36	fr	2113783638	Féminin	35	Uniquement de l'orthodontie	Auvergne-Rhône-Alpes	30	> 8h/jour	Oui	Non	Non	Non	Utilisation systématique pour tous les soins	Je n'en utilisais pas	Utilisation systématique pour tous les soins	Utilisation systématique pour tous les soins	Je n'en utilisais pas	Je n'en utilisais pas	Je n'en utilisais pas	Je réalisais systématiquement un lavage par friction hydro-alcoolique entre chaque patient	Je le mettais uniquement lors des soins au fauteuil	Je gardais le même toute la journée (sauf en cas de souillure)	Non	Non	Non	Non	Non	Oui	Non	Non	Non		Oui	4	30	69	1	0	Oui, tout à fait	Oui, tout à fait	Plutôt oui	Non, pas du tout	Non, pas du tout	Non, pas du tout	Non, pas du tout	Non, pas du tout	4
271	1980-01-01 00:00:00	36	fr	1261926228	Féminin	32	Uniquement de l'orthodontie	Provence-Alpes-Côtes d'Azur	40	7 à 8h/jour	Non	Non	Non	Oui	Je n'en utilisais pas	Je n'en utilisais pas	Utilisation systématique pour tous les soins	Utilisation systématique pour tous les soins	Je n'en utilisais pas	Je n'en utilisais pas	Je n'en utilisais pas	Je n'avais pas de routine concernant le lavage des mains	Je le mettais uniquement lors des soins au fauteuil	Je gardais le même toute la journée (sauf en cas de souillure)	Non	Oui	Non	Non	Non	Oui	Non	Non	Non		Non		35	50	15	0	Plutôt non	Plutôt oui	Plutôt oui	Plutôt non	Non, pas du tout	Non, pas du tout	Non, pas du tout	Non, pas du tout	5
272	1980-01-01 00:00:00	36	fr	330645416	Masculin	33	Uniquement de l'orthodontie	Normandie	35	> 8h/jour	Oui	Oui	Non	Non	Utilisation systématique pour tous les soins	Je n'en utilisais pas	Utilisation systématique pour tous les soins	Utilisation systématique pour tous les soins	Je n'en utilisais pas	Je n'en utilisais pas	Je n'en utilisais pas	Je réalisais systématiquement un lavage par friction hydro-alcoolique entre chaque patient	Je le mettais uniquement lors des soins au fauteuil	Je le changeais 1 fois par jour (à la pause de midi par exemple, sauf en cas de souillure)	Non	Non	Non	Non	Non	Oui	Non	Oui	Non		Oui	1	30	60	10	0	Plutôt non	Sans opinion	Oui, tout à fait	Sans opinion	Non, pas du tout	Non, pas du tout	Plutôt non	Plutôt non	5
273	1980-01-01 00:00:00	36	fr	1424900809	Masculin	34	Uniquement de l'orthodontie	Bretagne	40	> 8h/jour	Oui	Non	Non	Non	Utilisation systématique pour tous les soins	Je n'en utilisais pas	Utilisation systématique pour tous les soins	Utilisation systématique pour tous les soins	Je n'en utilisais pas	Je n'en utilisais pas	Je n'en utilisais pas	Je réalisais systématiquement un lavage par friction hydro-alcoolique entre chaque patient	Je le mettais uniquement lors des soins au fauteuil	Je le changeais 2 fois ou plus par jour (et en cas de souillure)	Non	Non	Oui	Non	Non	Oui	Non	Non	Non		Oui	1	20	50	30	0	Plutôt oui	Plutôt oui	Non, pas du tout	Non, pas du tout	Non, pas du tout	Non, pas du tout	Non, pas du tout	Non, pas du tout	3
274	1980-01-01 00:00:00	36	fr	1960550188	Masculin	28	Uniquement de l'orthodontie	Pays de la Loire	10	5 à 7h/jour	Non	Non	Non	Oui	Je n'en utilisais pas	Je n'en utilisais pas	Utilisation systématique pour tous les soins	Utilisation systématique pour tous les soins	Je n'en utilisais pas	Je n'en utilisais pas	Je n'en utilisais pas	Je n'avais pas de routine concernant le lavage des mains	Je le mettais uniquement lors des soins au fauteuil	Je le changeais 1 fois par jour (à la pause de midi par exemple, sauf en cas de souillure)	Non	Non	Oui	Non	Non	Non	Non	Oui	Non		Oui	10	30	70	0	0	Plutôt non	Oui, tout à fait	Oui, tout à fait	Non, pas du tout	Non, pas du tout	Non, pas du tout	Non, pas du tout	Plutôt non	1
277	1980-01-01 00:00:00	36	fr	1675691243	Féminin	38	Uniquement de l'orthodontie	Occitanie	35	> 8h/jour	Oui	Non	Non	Non	Utilisation systématique pour tous les soins	Je n'en utilisais pas	Utilisation systématique pour tous les soins	Utilisation systématique pour tous les soins	Je n'en utilisais pas	Je n'en utilisais pas	Je n'en utilisais pas	Je réalisais systématiquement un lavage par friction hydro-alcoolique entre chaque patient	Je le mettais uniquement lors des soins au fauteuil	Je le changeais 2 fois ou plus par jour (et en cas de souillure)	Non	Non	Non	Non	Non	Oui	Non	Oui	Non		Oui	2	15	80	5	0	Oui, tout à fait	Plutôt oui	Plutôt non	Plutôt non	Non, pas du tout	Non, pas du tout	Non, pas du tout	Non, pas du tout	3
278	1980-01-01 00:00:00	36	fr	1827230886	Féminin	45	Uniquement de l'orthodontie	Île-de-France	65	> 8h/jour	Oui	Non	Non	Non	Utilisation systématique pour tous les soins	Utilisation pour les soins AVEC aérosols	Utilisation systématique pour tous les soins	Utilisation systématique pour tous les soins	Je n'en utilisais pas	Je n'en utilisais pas	Je n'en utilisais pas	Je réalisais systématiquement un lavage par friction hydro-alcoolique entre chaque patient	Je le mettais uniquement lors des soins au fauteuil	Je gardais le même toute la journée (sauf en cas de souillure)	Non	Non	Oui	Non	Non	Oui	Non	Non	Non		Oui	1	25	70	5	0	Oui, tout à fait	Plutôt non	Non, pas du tout	Non, pas du tout	Non, pas du tout	Non, pas du tout	Plutôt non	Plutôt non	5
279	1980-01-01 00:00:00	36	fr	1685210128	Féminin	34	Uniquement de l'orthodontie	Pays de la Loire	45	> 8h/jour	Oui	Non	Non	Non	Je n'en utilisais pas	Utilisation pour les soins AVEC aérosols	Utilisation systématique pour tous les soins	Utilisation systématique pour tous les soins	Je n'en utilisais pas	Je n'en utilisais pas	Utilisation pour les soins AVEC aérosols	Je réalisais systématiquement un lavage par friction hydro-alcoolique entre chaque patient	Je le mettais uniquement lors des soins au fauteuil	Je gardais le même toute la journée (sauf en cas de souillure)	Non	Non	Non	Non	Non	Oui	Non	Oui	Non		Oui	4	60	40	0	0	Oui, tout à fait	Oui, tout à fait	Oui, tout à fait	Non, pas du tout	Non, pas du tout	Non, pas du tout	Non, pas du tout	Non, pas du tout	5
280	1980-01-01 00:00:00	36	fr	2136571277	Féminin	41	Uniquement de l'orthodontie	Bretagne	50	> 8h/jour	Non	Non	Non	Oui	Je n'en utilisais pas	Je n'en utilisais pas	Utilisation systématique pour tous les soins	Utilisation systématique pour tous les soins	Je n'en utilisais pas	Je n'en utilisais pas	Je n'en utilisais pas	Je n'avais pas de routine concernant le lavage des mains	Je le mettais uniquement lors des soins au fauteuil	Je le changeais 1 fois par jour (à la pause de midi par exemple, sauf en cas de souillure)	Non	Non	Non	Non	Non	Oui	Non	Oui	Non		Oui	5	38	60	2	0	Oui, tout à fait	Oui, tout à fait	Plutôt oui	Non, pas du tout	Plutôt non	Plutôt non	Plutôt non	Plutôt non	5
281	1980-01-01 00:00:00	36	fr	330062388	Féminin	34	Uniquement de l'orthodontie	Grand Est	35	7 à 8h/jour	Oui	Oui	Non	Non	Utilisation pour les soins AVEC aérosols	Je n'en utilisais pas	Utilisation systématique pour tous les soins	Utilisation systématique pour tous les soins	Je n'en utilisais pas	Je n'en utilisais pas	Je n'en utilisais pas	Je réalisais systématiquement un lavage par friction hydro-alcoolique entre chaque patient	Je le mettais uniquement lors des soins au fauteuil	Je le changeais 1 fois par jour (à la pause de midi par exemple, sauf en cas de souillure)	Non	Non	Non	Non	Non	Oui	Non	Oui	Non		Oui	0	50	50	0	0	Plutôt oui	Plutôt oui	Plutôt oui	Non, pas du tout	Plutôt non	Plutôt non	Plutôt non	Plutôt non	5
282	1980-01-01 00:00:00	36	fr	1844044195	Féminin	50	Uniquement de l'orthodontie	Île-de-France	30	7 à 8h/jour	Non	Non	Non	Oui	Utilisation systématique pour tous les soins	Je n'en utilisais pas	Utilisation systématique pour tous les soins	Utilisation systématique pour tous les soins	Je n'en utilisais pas	Utilisation systématique pour tous les soins	Utilisation systématique pour tous les soins	Je réalisais systématiquement un lavage au savon doux entre chaque patient	Je le mettais uniquement lors des soins au fauteuil	Je le changeais 1 fois par jour (à la pause de midi par exemple, sauf en cas de souillure)	Non	Oui	Non	Non	Non	Oui	Oui	Non	Non		Non		30	40	10	20	Oui, tout à fait	Oui, tout à fait	Oui, tout à fait	Plutôt non	Plutôt non	Plutôt non	Plutôt non	Plutôt non	5
283	1980-01-01 00:00:00	36	fr	561918130	Féminin	39	Uniquement de l'orthodontie	Auvergne-Rhône-Alpes	35	> 8h/jour	Oui	Non	Non	Non	Utilisation pour les soins AVEC aérosols	Je n'en utilisais pas	Utilisation systématique pour tous les soins	Utilisation systématique pour tous les soins	Je n'en utilisais pas	Je n'en utilisais pas	Je n'en utilisais pas	Je réalisais systématiquement un lavage par friction hydro-alcoolique entre chaque patient	Je le mettais uniquement lors des soins au fauteuil	Je le changeais 1 fois par jour (à la pause de midi par exemple, sauf en cas de souillure)	Non	Oui	Non	Non	Non	Oui	Oui	Oui	Non		Non		20	60	20	0	Oui, tout à fait	Plutôt non	Plutôt non	Plutôt non	Non, pas du tout	Non, pas du tout	Non, pas du tout	Non, pas du tout	5
285	1980-01-01 00:00:00	36	fr	818834289	Masculin	51	Uniquement de l'orthodontie	Normandie	50	> 8h/jour	Oui	Oui	Non	Non	Utilisation systématique pour tous les soins	Je n'en utilisais pas	Utilisation systématique pour tous les soins	Utilisation systématique pour tous les soins	Je n'en utilisais pas	Je n'en utilisais pas	Je n'en utilisais pas	Je réalisais systématiquement un lavage par friction hydro-alcoolique entre chaque patient	Je le mettais dès mon entrée dans le cabinet	Je le changeais 2 fois ou plus par jour (et en cas de souillure)	Non	Non	Oui	Non	Non	Oui	Non	Oui	Non		Non		35	50	10	5	Oui, tout à fait	Non, pas du tout	Non, pas du tout	Non, pas du tout	Non, pas du tout	Non, pas du tout	Non, pas du tout	Non, pas du tout	5
286	1980-01-01 00:00:00	36	fr	88976237	Masculin	35	Uniquement de l'orthodontie	Grand Est	30	7 à 8h/jour	Non	Non	Oui	Non	Utilisation pour les soins AVEC aérosols	Je n'en utilisais pas	Utilisation systématique pour tous les soins	Utilisation systématique pour tous les soins	Je n'en utilisais pas	Je n'en utilisais pas	Je n'en utilisais pas	Je n'avais pas de routine concernant le lavage des mains	Je le mettais uniquement lors des soins au fauteuil	Je le changeais 1 fois par jour (à la pause de midi par exemple, sauf en cas de souillure)	Non	Non	Non	Non	Non	Oui	Non	Non	Non		Oui		10	80	10	0	Plutôt oui	Plutôt oui	Plutôt oui	Sans opinion	Plutôt non	Plutôt non	Plutôt oui	Sans opinion	4
288	1980-01-01 00:00:00	36	fr	1342709989	Féminin	49	Uniquement de l'orthodontie	Nouvelle-Aquitaine	45	7 à 8h/jour	Oui	Oui	Non	Non	Utilisation systématique pour tous les soins	Je n'en utilisais pas	Utilisation systématique pour tous les soins	Utilisation systématique pour tous les soins	Je n'en utilisais pas	Je n'en utilisais pas	Je n'en utilisais pas	Je n'avais pas de routine concernant le lavage des mains	Je le mettais uniquement lors des soins au fauteuil	Je le changeais 1 fois par jour (à la pause de midi par exemple, sauf en cas de souillure)	Non	Non	Non	Non	Non	Oui	Oui	Non	Non		Non		25	70	5	0	Plutôt oui	Plutôt non	Plutôt non	Non, pas du tout	Non, pas du tout	Non, pas du tout	Non, pas du tout	Non, pas du tout	2
291	1980-01-01 00:00:00	36	fr	2063215287	Masculin	46	Uniquement de l'orthodontie	Grand Est	60	> 8h/jour	Non	Non	Non	Oui	Utilisation pour les soins AVEC aérosols	Je n'en utilisais pas	Utilisation systématique pour tous les soins	Utilisation systématique pour tous les soins	Je n'en utilisais pas	Je n'en utilisais pas	Je n'en utilisais pas	Je n'avais pas de routine concernant le lavage des mains	Je le mettais uniquement lors des soins au fauteuil	Je le changeais 2 fois ou plus par jour (et en cas de souillure)	Non	Non	Non	Non	Non	Oui	Non	Non	Non		Non		40	60	0	0	Oui, tout à fait	Plutôt oui	Non, pas du tout	Non, pas du tout	Non, pas du tout	Non, pas du tout	Non, pas du tout	Non, pas du tout	5
292	1980-01-01 00:00:00	36	fr	1051146692	Féminin	64	Uniquement de l'orthodontie	Bretagne	35	7 à 8h/jour	Oui	Non	Non	Non	Utilisation pour les soins AVEC aérosols	Je n'en utilisais pas	Utilisation systématique pour tous les soins	Utilisation systématique pour tous les soins	Je n'en utilisais pas	Je n'en utilisais pas	Je n'en utilisais pas	Je réalisais systématiquement un lavage au savon doux entre chaque patient	Je le mettais dès mon entrée dans le cabinet	Je le changeais 1 fois par jour (à la pause de midi par exemple, sauf en cas de souillure)	Non	Non	Oui	Non	Oui	Oui	Oui	Non	Non		Oui	2	20	70	10	0	Plutôt oui	Plutôt oui	Sans opinion	Sans opinion	Non, pas du tout	Non, pas du tout	Non, pas du tout	Non, pas du tout	5
293	1980-01-01 00:00:00	36	fr	225773050	Féminin	60	Omnipratique avec quelques actes d'orthodontie	Provence-Alpes-Côtes d'Azur	10	> 8h/jour	Oui	Oui	Oui	Non	Utilisation systématique pour tous les soins	Utilisation pour les soins AVEC aérosols	Utilisation systématique pour tous les soins	Utilisation systématique pour tous les soins	Je n'en utilisais pas	Utilisation pour les soins AVEC aérosols	Je n'en utilisais pas	Je réalisais systématiquement un lavage au savon doux entre chaque patient	Je le mettais uniquement lors des soins au fauteuil	Je le changeais 2 fois ou plus par jour (et en cas de souillure)	Non	Non	Oui	Non	Non	Oui	Non	Oui	Non		Oui	1	30	69	1	0	Oui, tout à fait	Oui, tout à fait	Plutôt oui	Non, pas du tout	Plutôt non	Plutôt non	Plutôt non	Plutôt non	5
294	1980-01-01 00:00:00	36	fr	1349549991	Féminin	42	Uniquement de l'orthodontie	Bretagne	35	7 à 8h/jour	Non	Oui	Non	Oui	Je n'en utilisais pas	Je n'en utilisais pas	Utilisation systématique pour tous les soins	Utilisation systématique pour tous les soins	Je n'en utilisais pas	Je n'en utilisais pas	Je n'en utilisais pas	Je n'avais pas de routine concernant le lavage des mains	Je le mettais uniquement lors des soins au fauteuil	Je le changeais 1 fois par jour (à la pause de midi par exemple, sauf en cas de souillure)	Non	Non	Oui	Oui	Oui	Oui	Non	Oui	Non		Non		30	65	5	0	Oui, tout à fait	Oui, tout à fait	Oui, tout à fait	Plutôt non	Plutôt non	Plutôt non	Plutôt non	Plutôt non	5
295	1980-01-01 00:00:00	36	fr	1422884841	Féminin	33	Uniquement de l'orthodontie	Occitanie	35	> 8h/jour	Oui	Non	Non	Non	Utilisation pour les soins AVEC aérosols	Je n'en utilisais pas	Utilisation systématique pour tous les soins	Utilisation systématique pour tous les soins	Je n'en utilisais pas	Je n'en utilisais pas	Je n'en utilisais pas	Je réalisais systématiquement un lavage au savon doux entre chaque patient	Je le mettais uniquement lors des soins au fauteuil	Je le changeais 1 fois par jour (à la pause de midi par exemple, sauf en cas de souillure)	Non	Non	Non	Non	Non	Oui	Non	Oui	Non		Oui	4	20	60	20	0	Plutôt oui	Plutôt non	Plutôt oui	Non, pas du tout	Plutôt non	Non, pas du tout	Oui, tout à fait	Non, pas du tout	4
296	1980-01-01 00:00:00	36	fr	196167196	Féminin	35	Uniquement de l'orthodontie	Grand Est	60	> 8h/jour	Oui	Non	Non	Non	Utilisation pour les soins AVEC aérosols	Je n'en utilisais pas	Utilisation systématique pour tous les soins	Je n'en utilisais pas	Je n'en utilisais pas	Je n'en utilisais pas	Je n'en utilisais pas	Je réalisais systématiquement un lavage par friction hydro-alcoolique entre chaque patient	Je le mettais uniquement lors des soins au fauteuil	Je gardais le même toute la journée (sauf en cas de souillure)	Non	Non	Oui	Non	Non	Oui	Oui	Non	Non		Oui		5	95	0	0	Plutôt oui	Plutôt oui	Plutôt non	Non, pas du tout	Plutôt non	Non, pas du tout	Plutôt non	Non, pas du tout	4
302	1980-01-01 00:00:00	36	fr	1004447315	Féminin	50	Uniquement de l'orthodontie	Normandie	25	7 à 8h/jour	Oui	Oui	Oui	Oui	Utilisation systématique pour tous les soins	Utilisation systématique pour tous les soins	Utilisation systématique pour tous les soins	Utilisation systématique pour tous les soins	Je n'en utilisais pas	Je n'en utilisais pas	Je n'en utilisais pas	Je réalisais systématiquement un lavage par friction hydro-alcoolique entre chaque patient	Je le mettais dès mon entrée dans le cabinet	Je le changeais 1 fois par jour (à la pause de midi par exemple, sauf en cas de souillure)	Non	Oui	Oui	Non	Non	Non	Non	Oui	Non		Non		50	50	0	0	Oui, tout à fait	Non, pas du tout	Plutôt oui	Non, pas du tout	Non, pas du tout	Non, pas du tout	Plutôt oui	Plutôt oui	5
304	1980-01-01 00:00:00	36	fr	944123899	Féminin	31	Uniquement de l'orthodontie	Centre-Val de Loire	50	> 8h/jour	Oui	Non	Non	Non	Je n'en utilisais pas	Je n'en utilisais pas	Utilisation systématique pour tous les soins	Utilisation systématique pour tous les soins	Je n'en utilisais pas	Je n'en utilisais pas	Je n'en utilisais pas	Je réalisais systématiquement un lavage au savon doux entre chaque patient	Je le mettais uniquement lors des soins au fauteuil	Je le changeais entre chaque patient	Non	Non	Non	Non	Non	Oui	Non	Oui	Non		Non		15	80	5	0	Plutôt oui	Plutôt oui	Plutôt oui	Plutôt oui	Plutôt non	Plutôt non	Plutôt non	Plutôt non	4
305	1980-01-01 00:00:00	36	fr	1291960373	Masculin	56	Uniquement de l'orthodontie	Auvergne-Rhône-Alpes	30	> 8h/jour	Oui	Oui	Non	Non	Utilisation systématique pour tous les soins	Je n'en utilisais pas	Utilisation systématique pour tous les soins	Utilisation systématique pour tous les soins	Je n'en utilisais pas	Je n'en utilisais pas	Je n'en utilisais pas	Je réalisais systématiquement un lavage par friction hydro-alcoolique entre chaque patient	Je le mettais uniquement lors des soins au fauteuil	Je le changeais 2 fois ou plus par jour (et en cas de souillure)	Non	Non	Non	Non	Non	Oui	Non	Non	Non		Non		20	70	10	0	Plutôt oui	Non, pas du tout	Plutôt oui	Plutôt oui	Plutôt non	Plutôt non	Plutôt non	Plutôt non	1
306	1980-01-01 00:00:00	36	fr	407025010	Masculin	43	Uniquement de l'orthodontie	Auvergne-Rhône-Alpes	50	> 8h/jour	Oui	Oui	Non	Non	Utilisation systématique pour tous les soins	Je n'en utilisais pas	Utilisation systématique pour tous les soins	Utilisation systématique pour tous les soins	Je n'en utilisais pas	Je n'en utilisais pas	Je n'en utilisais pas	Je n'avais pas de routine concernant le lavage des mains	Je le mettais uniquement lors des soins au fauteuil	Je gardais le même toute la journée (sauf en cas de souillure)	Non	Non	Non	Non	Non	Oui	Non	Non	Non		Non		20	80	0	0	Oui, tout à fait	Plutôt oui	Plutôt non	Plutôt non	Plutôt non	Plutôt non	Sans opinion	Plutôt non	3
307	1980-01-01 00:00:00	36	fr	859282668	Féminin	37	Omnipratique avec quelques actes d'orthodontie		13	7 à 8h/jour	Non	Non	Non	Oui	Utilisation systématique pour tous les soins	Je n'en utilisais pas	Utilisation systématique pour tous les soins	Utilisation systématique pour tous les soins	Je n'en utilisais pas	Je n'en utilisais pas	Utilisation systématique pour tous les soins	Je n'avais pas de routine concernant le lavage des mains	Je le mettais dès mon entrée dans le cabinet	Je le changeais 1 fois par jour (à la pause de midi par exemple, sauf en cas de souillure)	Non	Non	Oui	Non	Non	Oui	Non	Non	Non		Oui	1	30	10	60	0	Oui, tout à fait	Non, pas du tout	Non, pas du tout	Non, pas du tout	Non, pas du tout	Non, pas du tout	Non, pas du tout	Non, pas du tout	3
308	1980-01-01 00:00:00	36	fr	1527100001	Féminin	39	Uniquement de l'orthodontie	Pays de la Loire	35	> 8h/jour	Oui	Oui	Oui	Non	Utilisation pour les soins AVEC aérosols	Je n'en utilisais pas	Utilisation systématique pour tous les soins	Utilisation systématique pour tous les soins	Je n'en utilisais pas	Je n'en utilisais pas	Je n'en utilisais pas	Je réalisais systématiquement un lavage par friction hydro-alcoolique entre chaque patient	Je le mettais uniquement lors des soins au fauteuil	Je le changeais 1 fois par jour (à la pause de midi par exemple, sauf en cas de souillure)	Non	Non	Non	Non	Non	Oui	Non	Non	Non		Non		50	50	0	0	Oui, tout à fait	Non, pas du tout	Plutôt non	Plutôt non	Non, pas du tout	Non, pas du tout	Non, pas du tout	Non, pas du tout	5
309	1980-01-01 00:00:00	36	fr	366708296	Féminin	45	Uniquement de l'orthodontie	Île-de-France	30	> 8h/jour	Oui	Oui	Oui	Non	Utilisation systématique pour tous les soins	Utilisation systématique pour tous les soins	Utilisation systématique pour tous les soins	Je n'en utilisais pas	Utilisation systématique pour tous les soins	Utilisation pour les soins AVEC aérosols	Utilisation pour les soins AVEC aérosols	Je réalisais systématiquement un lavage par friction hydro-alcoolique entre chaque patient	Je le mettais dès mon entrée dans le cabinet	Je le changeais 2 fois ou plus par jour (et en cas de souillure)	Oui	Oui	Oui	Non	Non	Non	Non	Oui	Non		Oui	1	30	50	15	5	Oui, tout à fait	Plutôt non	Oui, tout à fait	Non, pas du tout	Non, pas du tout	Non, pas du tout	Non, pas du tout	Plutôt oui	5
310	1980-01-01 00:00:00	36	fr	469134274	Masculin	52	Uniquement de l'orthodontie	Pays de la Loire	40	> 8h/jour	Oui	Non	Non	Oui	Utilisation systématique pour tous les soins	Je n'en utilisais pas	Utilisation systématique pour tous les soins	Utilisation systématique pour tous les soins	Je n'en utilisais pas	Je n'en utilisais pas	Je n'en utilisais pas	Je n'avais pas de routine concernant le lavage des mains	Je le mettais uniquement lors des soins au fauteuil	Je le changeais 1 fois par jour (à la pause de midi par exemple, sauf en cas de souillure)	Non	Non	Non	Non	Non	Oui	Oui	Non	Non		Non		30	40	30	0	Plutôt oui	Plutôt oui	Plutôt oui	Plutôt non	Non, pas du tout	Non, pas du tout	Non, pas du tout	Non, pas du tout	3
312	1980-01-01 00:00:00	36	fr	1518420431	Féminin	57	Uniquement de l'orthodontie	Île-de-France	23	> 8h/jour	Oui	Oui	Oui	Non	Utilisation systématique pour tous les soins	Je n'en utilisais pas	Utilisation systématique pour tous les soins	Utilisation systématique pour tous les soins	Je n'en utilisais pas	Je n'en utilisais pas	Je n'en utilisais pas	Je réalisais systématiquement un lavage au savon doux entre chaque patient	Je le mettais uniquement lors des soins au fauteuil	Je gardais le même toute la journée (sauf en cas de souillure)	Non	Non	Non	Oui	Non	Non	Non	Non	Non		Oui	4	30	60	10	0	Plutôt non	Non, pas du tout	Plutôt oui	Sans opinion	Non, pas du tout	Non, pas du tout	Plutôt non	Plutôt non	1
313	1980-01-01 00:00:00	36	fr	140589949	Masculin	43	Uniquement de l'orthodontie	Bourgogne-Franche-Comté	25	> 8h/jour	Oui	Oui	Oui	Non	Utilisation systématique pour tous les soins	Utilisation pour les soins SANS aérosols	Utilisation systématique pour tous les soins	Je n'en utilisais pas	Utilisation systématique pour tous les soins	Utilisation systématique pour tous les soins	Utilisation systématique pour tous les soins	Je réalisais systématiquement un lavage au savon doux entre chaque patient	Je le mettais uniquement lors des soins au fauteuil	Je le changeais 2 fois ou plus par jour (et en cas de souillure)	Non	Non	Oui	Non	Oui	Oui	Oui	Oui	Non		Oui	5	40	50	10	0	Oui, tout à fait	Plutôt oui	Oui, tout à fait	Sans opinion	Sans opinion	Plutôt non	Sans opinion	Sans opinion	5
314	1980-01-01 00:00:00	36	fr	1215961106	Féminin	53	Uniquement de l'orthodontie	Provence-Alpes-Côtes d'Azur	45	> 8h/jour	Oui	Non	Non	Non	Utilisation systématique pour tous les soins	Je n'en utilisais pas	Utilisation systématique pour tous les soins	Utilisation systématique pour tous les soins	Je n'en utilisais pas	Je n'en utilisais pas	Je n'en utilisais pas	Je réalisais systématiquement un lavage au savon doux puis par friction hydro-alcoolique entre chaque patient	Je le mettais uniquement lors des soins au fauteuil	Je le changeais 2 fois ou plus par jour (et en cas de souillure)	Non	Non	Non	Non	Non	Oui	Non	Non	Non		Oui	2	45	45	10	0	Plutôt oui	Non, pas du tout	Plutôt oui	Non, pas du tout	Plutôt non	Plutôt non	Sans opinion	Sans opinion	4
315	1980-01-01 00:00:00	36	fr	529901553	Féminin	32	Uniquement de l'orthodontie	Auvergne-Rhône-Alpes	20	> 8h/jour	Oui	Non	Non	Non	Utilisation pour les soins AVEC aérosols	Je n'en utilisais pas	Utilisation systématique pour tous les soins	Utilisation pour les soins AVEC aérosols	Je n'en utilisais pas	Je n'en utilisais pas	Je n'en utilisais pas	Je réalisais systématiquement un lavage par friction hydro-alcoolique entre chaque patient	Je le mettais uniquement lors des soins au fauteuil	Je gardais le même toute la journée (sauf en cas de souillure)	Non	Non	Non	Non	Non	Oui	Non	Oui	Non		Oui	2	30	65	5	0	Oui, tout à fait	Plutôt oui	Plutôt oui	Non, pas du tout	Non, pas du tout	Non, pas du tout	Plutôt oui	Plutôt oui	3
316	1980-01-01 00:00:00	36	fr	1458399003	Féminin	32	Uniquement de l'orthodontie	Pays de la Loire	40	7 à 8h/jour	Oui	Oui	Oui	Non	Utilisation systématique pour tous les soins	Utilisation pour les soins AVEC aérosols	Utilisation systématique pour tous les soins	Utilisation pour les soins SANS aérosols	Utilisation pour les soins AVEC aérosols	Utilisation pour les soins AVEC aérosols	Utilisation pour les soins AVEC aérosols	Je réalisais systématiquement un lavage par friction hydro-alcoolique entre chaque patient	Je le mettais dès mon entrée dans le cabinet	Je le changeais 1 fois par jour (à la pause de midi par exemple, sauf en cas de souillure)	Oui	Oui	Oui	Oui	Non	Non	Non	Oui	Non		Non		40	60	0	0	Oui, tout à fait	Plutôt oui	Oui, tout à fait	Sans opinion	Plutôt non	Plutôt non	Plutôt oui	Plutôt non	5
318	1980-01-01 00:00:00	36	fr	745228475	Féminin	58	Uniquement de l'orthodontie	Occitanie	25	> 8h/jour	Non	Non	Oui	Oui	Utilisation systématique pour tous les soins	Utilisation pour les soins AVEC aérosols	Utilisation systématique pour tous les soins	Utilisation systématique pour tous les soins	Je n'en utilisais pas	Je n'en utilisais pas	Je n'en utilisais pas	Je n'avais pas de routine concernant le lavage des mains	Je le mettais uniquement lors des soins au fauteuil	Je le changeais 1 fois par jour (à la pause de midi par exemple, sauf en cas de souillure)	Non	Non	Non	Non	Non	Oui	Non	Non	Non		Oui	4	45	50	5	0	Oui, tout à fait	Plutôt non	Oui, tout à fait	Non, pas du tout	Plutôt oui	Plutôt oui	Oui, tout à fait	Oui, tout à fait	3
319	1980-01-01 00:00:00	36	fr	185652770	Féminin	35	Uniquement de l'orthodontie	Nouvelle-Aquitaine	35	> 8h/jour	Oui	Non	Non	Non	Utilisation systématique pour tous les soins	Utilisation pour les soins AVEC aérosols	Utilisation systématique pour tous les soins	Utilisation systématique pour tous les soins	Je n'en utilisais pas	Je n'en utilisais pas	Je n'en utilisais pas	Je réalisais systématiquement un lavage par friction hydro-alcoolique entre chaque patient	Je le mettais dès mon entrée dans le cabinet	Je le changeais 1 fois par jour (à la pause de midi par exemple, sauf en cas de souillure)	Non	Non	Non	Non	Non	Oui	Non	Non	Non		Oui	2	19	80	1	0	Oui, tout à fait	Plutôt non	Non, pas du tout	Non, pas du tout	Non, pas du tout	Non, pas du tout	Non, pas du tout	Non, pas du tout	4
323	1980-01-01 00:00:00	36	fr	233520644	Féminin	52	Uniquement de l'orthodontie	Nouvelle-Aquitaine	50	> 8h/jour	Oui	Non	Non	Non	Je n'en utilisais pas	Je n'en utilisais pas	Utilisation systématique pour tous les soins	Utilisation systématique pour tous les soins	Je n'en utilisais pas	Je n'en utilisais pas	Je n'en utilisais pas	Je réalisais systématiquement un lavage par friction hydro-alcoolique entre chaque patient	Je le mettais uniquement lors des soins au fauteuil	Je le changeais 2 fois ou plus par jour (et en cas de souillure)	Non	Non	Oui	Non	Non	Oui	Non	Oui	Non		Oui	4	25	25	50	0	Plutôt non	Non, pas du tout	Plutôt oui	Non, pas du tout	Non, pas du tout	Non, pas du tout	Non, pas du tout	Non, pas du tout	5
324	1980-01-01 00:00:00	36	fr	702898503	Féminin	51	Uniquement de l'orthodontie	Hauts-de-France	40	5 à 7h/jour	Oui	Oui	Oui	Non	Utilisation systématique pour tous les soins	Je n'en utilisais pas	Utilisation systématique pour tous les soins	Utilisation systématique pour tous les soins	Je n'en utilisais pas	Je n'en utilisais pas	Je n'en utilisais pas	Je réalisais systématiquement un lavage par friction hydro-alcoolique entre chaque patient	Je le mettais dès mon entrée dans le cabinet	Je le changeais 1 fois par jour (à la pause de midi par exemple, sauf en cas de souillure)	Non	Non	Non	Non	Oui	Oui	Non	Non	Non		Oui	2	30	60	10	0	Sans opinion	Sans opinion	Oui, tout à fait	Sans opinion	Non, pas du tout	Non, pas du tout	Non, pas du tout	Non, pas du tout	3
326	1980-01-01 00:00:00	36	fr	487867508	Féminin	45	Uniquement de l'orthodontie	Île-de-France	60	> 8h/jour	Oui	Non	Non	Non	Utilisation pour les soins AVEC aérosols	Je n'en utilisais pas	Utilisation systématique pour tous les soins	Utilisation systématique pour tous les soins	Je n'en utilisais pas	Je n'en utilisais pas	Je n'en utilisais pas	Je réalisais systématiquement un lavage par friction hydro-alcoolique entre chaque patient	Je le mettais uniquement lors des soins au fauteuil	Je le changeais 1 fois par jour (à la pause de midi par exemple, sauf en cas de souillure)	Non	Non	Non	Non	Non	Oui	Non	Oui	Non		Oui	2	10	70	20	0	Oui, tout à fait	Non, pas du tout	Oui, tout à fait	Non, pas du tout	Non, pas du tout	Non, pas du tout	Non, pas du tout	Non, pas du tout	4
327	1980-01-01 00:00:00	36	fr	1599229278	Féminin	39	Uniquement de l'orthodontie	Île-de-France	30	> 8h/jour	Oui	Oui	Non	Non	Utilisation systématique pour tous les soins	Utilisation pour les soins AVEC aérosols	Utilisation systématique pour tous les soins	Je n'en utilisais pas	Utilisation systématique pour tous les soins	Je n'en utilisais pas	Utilisation systématique pour tous les soins	Je réalisais systématiquement un lavage par friction hydro-alcoolique entre chaque patient	Je le mettais dès mon entrée dans le cabinet	Je le changeais 1 fois par jour (à la pause de midi par exemple, sauf en cas de souillure)	Non	Oui	Oui	Non	Non	Non	Non	Oui	Non		Non		20	60	20	0	Oui, tout à fait	Plutôt non	Sans opinion	Non, pas du tout	Non, pas du tout	Non, pas du tout	Non, pas du tout	Non, pas du tout	5
329	1980-01-01 00:00:00	36	fr	886211287	Masculin	32	Uniquement de l'orthodontie	Auvergne-Rhône-Alpes	35	> 8h/jour	Non	Non	Non	Oui	Je n'en utilisais pas	Je n'en utilisais pas	Utilisation systématique pour tous les soins	Utilisation systématique pour tous les soins	Je n'en utilisais pas	Je n'en utilisais pas	Je n'en utilisais pas	Je réalisais systématiquement un lavage par friction hydro-alcoolique entre chaque patient	Je le mettais uniquement lors des soins au fauteuil	Je le changeais 1 fois par jour (à la pause de midi par exemple, sauf en cas de souillure)	Non	Non	Non	Non	Non	Non	Non	Non	Oui		Non		30	50	20	0	Oui, tout à fait	Non, pas du tout	Plutôt non	Plutôt non	Non, pas du tout	Non, pas du tout	Non, pas du tout	Non, pas du tout	3
331	1980-01-01 00:00:00	36	fr	78629874	Féminin	63	Uniquement de l'orthodontie	Grand Est	20	7 à 8h/jour	Oui	Non	Oui	Non	Utilisation systématique pour tous les soins	Je n'en utilisais pas	Utilisation systématique pour tous les soins	Utilisation systématique pour tous les soins	Utilisation systématique pour tous les soins	Utilisation pour les soins AVEC aérosols	Je n'en utilisais pas	Je réalisais systématiquement un lavage par friction hydro-alcoolique entre chaque patient	Je le mettais dès mon entrée dans le cabinet	Je le changeais 2 fois ou plus par jour (et en cas de souillure)	Oui	Oui	Oui	Non	Non	Non	Oui	Non	Non	SALLE DE SOINS SEPAREES	Non		50	50	0	0	Oui, tout à fait	Non, pas du tout	Plutôt oui	Non, pas du tout	Non, pas du tout	Non, pas du tout	Non, pas du tout	Non, pas du tout	4
334	1980-01-01 00:00:00	36	fr	431585268	Féminin	30	Uniquement de l'orthodontie	Auvergne-Rhône-Alpes	50	7 à 8h/jour	Oui	Non	Non	Non	Je n'en utilisais pas	Je n'en utilisais pas	Utilisation systématique pour tous les soins	Utilisation systématique pour tous les soins	Je n'en utilisais pas	Je n'en utilisais pas	Je n'en utilisais pas	Je n'avais pas de routine concernant le lavage des mains	Je le mettais uniquement lors des soins au fauteuil	Je le changeais 1 fois par jour (à la pause de midi par exemple, sauf en cas de souillure)	Non	Non	Non	Non	Non	Oui	Non	Oui	Non		Non		30	60	10	0	Plutôt non	Plutôt oui	Oui, tout à fait	Non, pas du tout	Non, pas du tout	Non, pas du tout	Non, pas du tout	Non, pas du tout	3
335	1980-01-01 00:00:00	36	fr	232145897	Féminin	61	Uniquement de l'orthodontie	Corse	30	< 5h/jour	Oui	Oui	Non	Non	Utilisation systématique pour tous les soins	Je n'en utilisais pas	Utilisation systématique pour tous les soins	Utilisation systématique pour tous les soins	Je n'en utilisais pas	Je n'en utilisais pas	Je n'en utilisais pas	Je n'avais pas de routine concernant le lavage des mains	Je le mettais uniquement lors des soins au fauteuil	Je le changeais 1 fois par jour (à la pause de midi par exemple, sauf en cas de souillure)	Non	Non	Non	Non	Non	Oui	Non	Non	Non		Oui	3	40	55	5	0	Plutôt non	Oui, tout à fait	Oui, tout à fait	Plutôt oui	Non, pas du tout	Non, pas du tout	Plutôt non	Plutôt non	3
339	1980-01-01 00:00:00	36	fr	350937609	Masculin	40	Uniquement de l'orthodontie	Bretagne	50	> 8h/jour	Oui	Oui	Non	Non	Je n'en utilisais pas	Je n'en utilisais pas	Utilisation systématique pour tous les soins	Utilisation systématique pour tous les soins	Je n'en utilisais pas	Je n'en utilisais pas	Je n'en utilisais pas	Je n'avais pas de routine concernant le lavage des mains	Je le mettais uniquement lors des soins au fauteuil	Je le changeais entre chaque patient	Oui	Non	Non	Oui	Oui	Oui	Oui	Non	Non		Oui	3	20	60	20	0	Plutôt non	Plutôt oui	Oui, tout à fait	Plutôt non	Non, pas du tout	Non, pas du tout	Non, pas du tout	Non, pas du tout	4
340	1980-01-01 00:00:00	36	fr	1492031594	Féminin	48	Uniquement de l'orthodontie	Auvergne-Rhône-Alpes	40	> 8h/jour	Oui	Oui	Oui	Non	Utilisation systématique pour tous les soins	Je n'en utilisais pas	Utilisation systématique pour tous les soins	Utilisation systématique pour tous les soins	Je n'en utilisais pas	Je n'en utilisais pas	Je n'en utilisais pas	Je réalisais systématiquement un lavage au savon doux entre chaque patient	Je le mettais uniquement lors des soins au fauteuil	Je le changeais 1 fois par jour (à la pause de midi par exemple, sauf en cas de souillure)	Non	Oui	Non	Non	Oui	Oui	Non	Oui	Non		Oui	2	20	75	5	0	Oui, tout à fait	Oui, tout à fait	Non, pas du tout	Non, pas du tout	Plutôt non	Plutôt non	Plutôt oui	Plutôt oui	3
341	1980-01-01 00:00:00	36	fr	1606915736	Féminin	36	Omnipratique avec quelques actes d'orthodontie	Pays de la Loire	15	7 à 8h/jour	Oui	Non	Non	Non	Utilisation systématique pour tous les soins	Je n'en utilisais pas	Utilisation systématique pour tous les soins	Utilisation systématique pour tous les soins	Je n'en utilisais pas	Je n'en utilisais pas	Je n'en utilisais pas	Je réalisais systématiquement un lavage par friction hydro-alcoolique entre chaque patient	Je le mettais dès mon entrée dans le cabinet	Je le changeais 2 fois ou plus par jour (et en cas de souillure)	Non	Non	Non	Non	Oui	Oui	Oui	Non	Non		Oui	1	60	35	5	0	Oui, tout à fait	Sans opinion	Oui, tout à fait	Non, pas du tout	Plutôt non	Non, pas du tout	Non, pas du tout	Non, pas du tout	5
343	1980-01-01 00:00:00	36	fr	995791582	Féminin	64	Uniquement de l'orthodontie	Occitanie	38	> 8h/jour	Oui	Oui	Oui	Non	Utilisation systématique pour tous les soins	Utilisation pour les soins AVEC aérosols	Utilisation systématique pour tous les soins	Utilisation pour les soins SANS aérosols	Utilisation systématique pour tous les soins	Utilisation systématique pour tous les soins	Je n'en utilisais pas	Je réalisais systématiquement un lavage au savon doux puis par friction hydro-alcoolique entre chaque patient	Je le mettais uniquement lors des soins au fauteuil	Je le changeais 2 fois ou plus par jour (et en cas de souillure)	Non	Oui	Non	Non	Oui	Oui	Oui	Non	Non		Non		20	80	0	0	Oui, tout à fait	Plutôt oui	Plutôt oui	Plutôt non	Non, pas du tout	Plutôt non	Plutôt non	Plutôt non	5
[truncated: 54 more columns]
